# Supplementary material for: A pharmacological screen for compounds that rescue the developmental lethality of a Drosophila ATM mutant
Source: PLoS One. 2018 Jan 16;13(1):e0190821. doi: 10.1371/journal.pone.0190821 (PMC5770031; doi:10.1371/journal.pone.0190821)
Supplement: S1 Table — (XLSX) [file pone.0190821.s001.xlsx]

## Sheet: Supplemental Table 1
	Supplemental Table 1
#	Compound (0.2mM)	Plate	Position	ATM8	Total	% ATM8	Formula	Molecular Weight	Bioactivity
1	RONNEL	140415-14	B04	20	20	1	C8H8Cl3O3PS	321.548	insecticide, acetylcholinesterase inhibitor
2	CEFTIOFUR HYDROCHLORIDE	140415-11	G11	4	6	0.666667	C19H18ClN5O7S3	560.03	antibacterial
3	TOTAROL-19-CARBOXYLIC ACID, METHYL ESTER	140415-28	F05	10	21	0.47619	C21H30O3	330.471
4	alpha-MANGOSTIN	140415-21	F03	18	38	0.473684	C24H26O6	410.471	antifungal, antilarval
5	TENIPOSIDE	140415-11	A10	8	17	0.470588	C32H32O13S	656.668	antineoplastic
6	LEVOFLOXACIN	140415-11	E05	14	30	0.466667	C18H20FN3O4	361.376	antibacterial
7	BUTOCONAZOLE	140415-11	B05	4	9	0.444444	C19H17Cl3N2S	411.784	antifungal
8	CRYOFLURANE	140415-16	F07	12	27	0.444444	C2Cl2F4	170.922	anesthetic (local)
9	ORPHENADRINE CITRATE	140415-04	D07	18	41	0.439024	C24H31NO8	461.517	muscle relaxant (skeletal), antihistaminic
10	CHLOROGUANIDE HYDROCHLORIDE	140415-11	D02	3	7	0.428571	C11H17Cl2N5	290.198	antimalarial
11	CEFSULODIN SODIUM	140415-07	E11	17	40	0.425	C22H19N4NaO8S2	554.537	antibacterial
12	CATECHIN PENTAACETATE	140415-27	B11	16	38	0.421053	C25H24O11	500.463
13	CLIOQUINOL	140415-12	A10	10	24	0.416667	C9H5ClINO	305.504	antiseptic, antiamebic
14	4-NONYLPHENOL	140415-28	F02	5	12	0.416667	C15H24O	220.358	weevil pheromone, shows estrogenic activity
15	CARVEDILOL	140415-11	E02	11	27	0.407407	C24H26N2O4	406.486	beta-adrenergic blocker
16	MIMOSINE	140415-28	H05	15	37	0.405405	C8H10N2O4	198.18	depilatory agent
17	CILOSTAZOL	140415-12	D08	12	30	0.4	C20H27N5O2	369.47	phosphodiesterase inhibitor
18	ACETYL ISOGAMBOGIC ACID	140415-23	E08	16	40	0.4	C40H46O9	670.807
19	SALSOLINE	140415-27	B02	11	28	0.392857	C11H15NO2	193.248	antihypertensive, antihistamine
20	GRISEOFULVIC ACID	140415-27	B09	11	28	0.392857	C16H15ClO6	338.747
21	beta-LAPACHONE	140415-27	A05	14	36	0.388889	C15H14O3	242.277	antineoplastic, DNA topoisomerase I inhibitor
22	GITOXIN	140415-21	E04	12	31	0.387097	C41H64O14	780.959	cardiotonic
23	CLORSULON	140415-12	A11	5	13	0.384615	C8H8Cl3N3O4S2	380.658	antiparasitic, fasciolicide
24	LINAGLIPTIN HYDROCHLORIDE	140415-12	G02	10	26	0.384615	C25H29ClN8O2	509.015	dipeptidypeptidase inhibitor, antidiabetic
25	SINAPIC ACID	140415-27	G06	5	13	0.384615	C11H12O5	224.215
26	SALSALATE	140415-01	A03	12	32	0.375	C14H10O5	258.233	analgesic
27	CEFDITORIN PIVOXIL	140415-12	G08	19	51	0.372549	C25H28N6O7S3	620.73	antibacterial
28	AZAPERONE	140415-11	E07	10	27	0.37037	C19H22FN3O	327.405	tranquilizer, neuroleptic, alpha adrenergic blocker
29	LEVOMENTHOL	140415-18	F04	20	54	0.37037	C10H20O	156.27	analgesic (topical), antipruritic agent
30	TORSEMIDE	140415-12	C11	17	46	0.369565	C16H20N4O3S	348.427	diuretic, inhibits Na/K/2Cl carrier system
31	AMLODIPINE BESYLATE	140415-12	C02	14	38	0.368421	C26H31ClN2O8S	567.063	Ca channel blocker
32	PHENACEMIDE	140415-04	E10	15	41	0.365854	C9H10N2O2	178.192	anticonvulsant
33	AZILSARTAN MEDOXOMIL	140415-11	B04	8	22	0.363636	C30H23KN4O8	606.642	antihypertensive, AT1 angiotensin II antagonist
34	DEGUELIN(-)	140415-23	E06	4	11	0.363636	C23H22O6	394.428	antineoplastic, antiviral, insecticide, ornithine decarboxylate inhibitor
35	PERSEITOL HEPTAACETATE	140415-27	A07	4	11	0.363636	C21H30O14	506.465
36	BETAHISTINE HYDROCHLORIDE	140415-06	B08	13	36	0.361111	C8H14Cl2N2	209.12	vasodilator
37	VULPINIC ACID	140415-27	D11	9	25	0.36	C19H14O5	322.32	antiinflammatory, antibacterial, plant growth inhibitor
38	CANDESARTAN CILEXTIL	140415-11	E06	14	39	0.358974	C33H34N6O6	610.676	angiotensin 1 receptor antagonist
39	LUFENURON	140415-20	A07	11	31	0.354839	C17H8Cl2F8N2O3	511.158	molt inhibitor, chitin synthesis inhibitor; insecticide
40	AMINOLEVULINIC ACID HYDROCHLORIDE	140415-11	C08	12	34	0.352941	C5H10ClNO3	167.593	antineoplastic
41	ATOMOXETINE HYDROCHLORIDE	140415-12	H09	12	34	0.352941	C16H20ClNO	277.797	norepinephrine reuptake inhibitor
42	EVOXINE	140415-21	A04	12	34	0.352941	C18H21NO6	347.371
43	LACITOL	140415-16	G03	19	54	0.351852	C12H24O11	344.318	laxative, sweetener
44	CYCLOVERATRYLENE	140415-28	E02	13	37	0.351351	C27H30O6	450.537
45	1S,2R-PHENYLPROPANOLAMINE HYDROCHLORIDE	140415-04	F08	20	57	0.350877	C9H14ClNO	187.671	vasoconstrictor, decongestant, anorexic
46	PRISTIMERIN	140415-23	E09	7	20	0.35	C30H40O4	464.651	antineoplastic, antiinflammatory
47	7,3'-DIHYDROXYFLAVONE	140415-27	G10	7	20	0.35	C15H10O4	254.245	antihaemorrhagic, antiviral
48	PROPRANOLOL HYDROCHLORIDE (+/-)	140415-12	E08	16	46	0.347826	C16H22ClNO2	295.812	antihypertensive, antianginal, antiarrhythmic
49	ASPARTAME	140415-12	F04	18	52	0.346154	C14H18N2O5	294.31	sweetener
50	TULOBUTEROL HYDROCHLORIDE	140415-19	B11	19	55	0.345455	C12H19Cl2NO	264.197	bronchodilator, beta adrenergic agonist
51	LOBARIC ACID	140415-23	E03	10	29	0.344828	C25H28O8	456.497	antibacterial
52	16(17)-EPOXY-5-PREGNENOLONE ACETATE	140415-23	E11	11	32	0.34375	C23H32O4	372.509
53	TYRAMINE	140415-28	C04	13	38	0.342105	C8H11NO	137.183	adrenergic agonist, vasoconstrictor
54	ETIDRONATE DISODIUM	140415-12	B05	14	41	0.341463	C2H6Na2O7P2	249.993	bone resorption inhibitor
55	VALACYCLOVIR HYDROCHLORIDE	140415-12	H03	14	41	0.341463	C13H21ClN6O4	360.803	antiviral
56	4-METHOXYDALBERGIONE	140415-21	H11	14	41	0.341463	C16H14O3	254.288	antiallergic, degranulation inhibitor
57	QUASSIN	140415-27	H06	16	47	0.340426	C22H28O6	388.465	insecticide, antiamoebic
58	ESTRAGOLE	140415-28	D03	17	50	0.34	C10H12O	148.207	insect atttractant, skin irritant, carcinogen
59	PHENYTOIN SODIUM	140415-04	F09	14	42	0.333333	C15H11N2NaO2	274.257	anticonvulsant, antieleptic
60	PERPHENAZINE	140415-10	H10	20	60	0.333333	C21H26ClN3OS	403.978	antipsychotic
61	VILAZODONE HYDROCHLORIDE	140415-11	G04	21	63	0.333333	C26H28ClN5O2	477.998	antidepressant, serotonin reuptake inhibitor, 5HT1A agonist
62	ARTEMETHER	140415-12	A04	1	3	0.333333	C16H26O5	298.383	antimalarial
63	FAMCICLOVIR	140415-12	B11	3	9	0.333333	C14H19N5O4	321.339	antiviral
64	BIFONAZOLE	140415-12	F05	7	21	0.333333	C22H18N2	310.402	antifungal, calmodulin antagonist
65	MOMETASONE FUROATE	140415-12	H02	3	9	0.333333	C27H30Cl2O6	521.443	antiinflammatory, glucocorticoid
66	VERAPAMIL HYDROCHLORIDE	140415-16	B04	16	48	0.333333	C27H39ClN2O4	491.076	adrenegic blocker, Ca channel blocker, coronary vasodilator, antiarrhythmic
67	PHENFORMIN HYDROCHLORIDE	140415-16	H11	3	9	0.333333	C10H16ClN5	241.726	antidiabetic
68	HOMOPTEROCARPIN	140415-23	E04	11	33	0.333333	C17H16O4	284.315	antineoplastic, antidiabetic
69	AVOCATIN B	140415-27	E11	11	33	0.333333	C34H66O6	570.902	antibacterial, antifungal
70	ELETRIPTAN HYDROBROMIDE	140415-15	G09	23	70	0.328571	C22H27BrN2O2S	463.441	5-HT agonist, anti-migrane
71	EZETIMIBE	140415-12	C03	15	46	0.326087	C24H21F2NO3	409.437	sterol absorption inhibitor
72	ETHOSUXIMIDE	140415-07	H04	14	43	0.325581	C7H11NO2	141.171	anticonvulsant
73	BENAZEPRIL HYDROCHLORIDE	140415-12	B10	14	43	0.325581	C24H29ClN2O5	460.962	ACE inhibitor, antihypertensive
74	HALOPERIDOL	140415-03	C06	13	40	0.325	C21H23ClFNO2	375.874	antidyskinetic, antipsychotic
75	OLMESARTAN	140415-16	D10	26	80	0.325	C24H26N6O3	446.513	Angiotensin II inhibitor, antihypertensive
76	SODIUM THIOGLYCOLATE	140415-22	A10	13	40	0.325	C2H3NaO2S	114.099	dipilatory, irritant, chelating agent
77	HYPOXANTHINE	140415-23	G10	13	40	0.325	C5H4N4O	136.114
78	MODAFINIL	140415-12	G09	12	37	0.324324	C15H15NO2S	273.356	analeptic
79	MILTEFOSINE [5mM]	140415-18	E11	12	37	0.324324	C21H46NO4P	407.579	antineoplastic
80	QUETIAPINE	140415-12	B08	11	34	0.323529	C21H25N3O2S	383.516	antipsychotic: 5HT antagonist, dopamine antagonist, H1-antihistamine, alpha adrenergic blocker
81	SIMVASTATIN	140415-11	D09	10	31	0.322581	C25H38O5	418.579	antihyperlipidemic, HMGCoA reductase inhibitor
82	FLUCYTOSINE	140415-11	H10	10	31	0.322581	C4H4FN3O	129.094	antifungal
83	TEPOXALIN	140415-11	B03	9	28	0.321429	C20H20ClN3O3	385.854	antipsoratic
84	BUPROPION	140415-11	C04	9	28	0.321429	C13H19Cl2NO	276.208	antidepressant
85	DERRUSNIN	140415-27	G03	8	25	0.32	C19H16O7	356.335
86	BRETYLIUM TOSYLATE	140415-07	E05	15	47	0.319149	C18H24BrNO3S	414.365	inhibitor of norepinephrine release
87	PRAZOSIN HYDROCHLORIDE	140415-04	G08	14	44	0.318182	C19H22ClN5O4	419.871	antihypertensive
88	DIRITHROMYCIN	140415-11	B07	7	22	0.318182	C42H78N2O14	835.095	antibacterial
89	GUANABENZ ACETATE	140415-03	C04	12	38	0.315789	C10H12Cl2N4O2	291.139	antihypertensive
90	beta-CAROTENE [2mM]	140415-05	A05	6	19	0.315789	C40H56	536.892	antioxidant; provitamin A
91	BROMPHENIRAMINE MALEATE	140415-11	A06	6	19	0.315789	C20H23BrN2O4	435.321	H1 antihistamine
92	MEPHENTERMINE SULFATE	140415-11	G10	17	54	0.314815	C11H19NO4S	261.342	vasoconstrictor
93	PICONOL	140415-20	H09	17	54	0.314815	C6H7NO	109.129	decongestant
94	6-AZA-2-THIOTHYMINE	140415-21	A11	11	35	0.314286	C4H5N3OS	143.168
95	GLUCITOL-4-GUCOPYANOSIDE	140415-27	A06	11	35	0.314286	C12H24O11	344.318
96	PHYSCION	140415-27	B04	11	35	0.314286	C16H12O5	284.271	antibacterial, cathartic
97	STIGMASTEROL	140415-21	F05	10	32	0.3125	C29H48O	412.705
98	PIPERIC ACID	140415-23	F04	10	32	0.3125	C12H10O4	218.211	antilipidemic
99	USNIC ACID	140415-25	H04	10	32	0.3125	C18H16O7	344.324	antibacterial
100	PRONETALOL HYDROCHLORIDE	140415-18	H05	14	45	0.311111	C15H20ClNO	265.786	beta adrenergic agonist, antiarrhythmic
101	HECOGENIN ACETATE	140415-21	E10	14	45	0.311111	C29H44O5	472.671
102	2-HYDROXY-3,4-DIMETHOXYBENZOIC ACID	140415-27	G05	11	36	0.305556	C9H10O5	198.177	prostaglandin synthetase inhibitor
103	GLYBURIDE	140415-16	D04	18	59	0.305085	C23H28ClN3O5S	494.014	antihyperglycemic
104	PREDNISOLONE SODIUM PHOSPHATE	140415-14	D08	28	92	0.304348	C21H27Na2O8P	484.398	antiinflammatory, glucocorticoid
105	ANGOLENSIN (R)	140415-24	D05	14	46	0.304348	C16H16O4	272.304
106	ELLAGIC ACID	140415-17	H11	17	56	0.303571	C14H6O8	302.199	hemostatic, antineoplastic, antimutagenic
107	ESTROPIPATE	140415-12	B02	10	33	0.30303	C22H32N2O5S	436.575	estrogen
108	alpha-LAPACHONE	140415-28	F11	13	43	0.302326	C15H14O3	242.277	antineoplastic
109	PRIMAQUINE PHOSPHATE	140415-04	H02	12	40	0.3	C15H27N3O9P2	455.345	antimalarial
110	ACETOPHENAZINE MALEATE	140415-10	E10	15	50	0.3	C27H33N3O6S	527.645	antipsychotic
111	LEVOCETIRIZINE DIHYDROCHLORIDE	140415-11	H06	6	20	0.3	C21H27Cl3N2O2	445.821	H1 antihistamine, antiallergic
112	AMINOCYCLOPROPANECARBOXYLIC ACID	140415-21	A09	9	30	0.3	C4H7NO2	101.106	NMDA partial agonist (gly)
113	4,4'-DIISOTHIOCYANOSTILBENE-2,2'-SUFONIC ACID SODIUM SALT	140415-25	H11	12	40	0.3	C16H8N2Na2O6S4	498.488	ATP transport inhibitor, anion transport inhibitor, antiulcer
114	ISOPEONOL	140415-27	G04	9	30	0.3	C9H10O3	166.178
115	3-HYDROXY-4-(SUCCIN-2-YL)-CARYOLANE delta-LACTONE	140415-27	G08	12	40	0.3	C19H28O4	320.433
116	DIOSGENIN	140415-28	F06	6	20	0.3	C27H42O3	414.634	antiinflammatory, estrogen
117	DESACETYLCOLFORSIN	140415-28	G04	6	20	0.3	C20H32O6	368.474
118	CLOPIDOL	140415-12	F08	14	47	0.297872	C7H7Cl2NO	192.046	coccidiostat, antiplatelet
119	RIFAXIMIN	140415-12	F09	14	47	0.297872	C43H51N3O11	785.899	antibacterial, RNA synthesis inhibitor
120	FELBINAC	140415-15	F02	16	54	0.296296	C14H12O2	212.251	antiinflammatory
121	ACETYLTRYPTOPHAN	140415-30	B09	18	61	0.295082	C13H14N2O3	246.268	antidepressant, NK1 receptor antagonist
122	NATEGLINIDE	140415-11	E03	5	17	0.294118	C19H27NO3	317.432	antidiabetic
123	DONEPEZIL HYDROCHLORIDE	140415-11	F10	15	51	0.294118	C24H30ClNO3	415.965	acetylcholinesterase inhibitor (reversible), cognitive enhancer
124	TELITHROMYCIN	140415-12	E06	15	51	0.294118	C43H65N5O10	812.025	antibacterial
125	ASARYLALDEHYDE	140415-28	E07	5	17	0.294118	C10H12O4	196.205	fly attractant
126	FIROCOXIB	140415-12	G07	17	58	0.293103	C17H20O5S	336.41	analgesic, antiinflammatory, antipyretic, COX-II inhibitor
127	PURPURIN	140415-23	C08	17	58	0.293103	C14H8O5	256.217	xanthin oxidase inhibitor, irritant
128	QUININE	140415-05	B03	12	41	0.292683	C20H24N2O2	324.426	antimalarial, skeletal muscle relaxant
129	CANDICIDIN	140415-12	H10	12	41	0.292683	C61H88N2O20	1169.38	antifungal
130	STIGMASTA-4,22-DIEN-3-ONE	140415-27	H10	12	41	0.292683	C29H46O	410.689
131	DEXLANSOPRAZOLE	140415-11	F02	9	31	0.290323	C16H14F3N3O2S	369.368	antiulcer, proton pump inhibitor
132	ANDROSTA-1,4-DIEN-3,17-DIONE	140415-23	F07	9	31	0.290323	C19H24O2	284.402
133	ATRANORIN	140415-21	G05	11	38	0.289474	C19H18O8	374.351	antinociceptive, antiinflammatory, antibacterial
134	RIBOFLAVIN	140415-12	G06	13	45	0.288889	C17H20N4O6	376.372	Vitamin B2; Vitamin cofactor; LD50(rat) 560 mg/kg ip
135	gamma-AMINOBUTYRIC ACID HYDROCHLORIDE	140415-17	E05	13	45	0.288889	C4H10ClNO2	139.583	antihypertensive
136	ROSUVASTATIN CALCIUM	140415-12	D03	15	52	0.288462	C22H27CaFN3O6S	520.619	antihyperlipidemic
137	HEXACHLOROPHENE	140415-03	C08	8	28	0.285714	C13H6Cl6O2	406.91	antiinfective (topical)
138	NITROFURAZONE	140415-04	C04	14	49	0.285714	C6H6N4O4	198.139	antiinfective (topical)
139	BEMOTRIZINOL	140415-12	B09	12	42	0.285714	C42H63N5O7	750	sunscreen
140	LEVOBUNOLOL HYDROCHLORIDE	140415-12	H11	10	35	0.285714	C17H26ClNO3	327.855	beta-adrenergic blocker
141	LONIDAMINE	140415-18	F11	12	42	0.285714	C15H10Cl2N2O2	321.165	contraceptive, spermicidal
142	PROCODAZOLE	140415-20	H03	10	35	0.285714	C10H10N2O2	190.203	immune stimulant
143	BAICALIN	140415-21	H09	12	42	0.285714	C21H18O11	446.371	diuretic, prolyl endopeptidase inhibitor, antineoplastic
144	THEAFLAVIN MONOGALLATES	140415-23	G08	12	42	0.285714	C36H28O16	716.615
145	N-METHYLISOLEUCINE	140415-25	H05	16	56	0.285714	C7H15NO2	145.203
146	2',4'-DIHYDROXYCHALCONE	140415-27	F03	10	35	0.285714	C15H12O3	240.261	anthelmintic, antiulcer, antineoplastic
147	ZOLPIDEM	140415-12	H04	13	46	0.282609	C19H21N3O	307.399	sedative, hypnotic
148	AZELASTINE HYDROCHLORIDE	140415-12	G04	11	39	0.282051	C22H25Cl2N3O	418.37	H1 antihistamine (nonsedating); leucotriene synthesis blocker
149	PENTOBARBITAL	140415-11	C09	9	32	0.28125	C11H18N2O3	226.278	anesthetic
150	DICUMAROL	140415-06	B03	7	25	0.28	C21H19NO7	397.388	anticoagulant
151	FTAXILIDE	140415-19	E02	14	50	0.28	C16H15NO3	269.303	antiulcer
152	LEVCYCLOSERINE	140415-15	F09	19	68	0.279412	C3H6N2O2	102.093	enzyme inhibitor, Gaucher's disease therapy
153	GENKWANIN	140415-28	B07	19	68	0.279412	C16H12O5	284.271
154	MAFENIDE HYDROCHLORIDE	140415-03	F11	12	43	0.27907	C7H11ClN2O2S	222.695	antibacterial
155	PROBENECID	140415-04	H04	12	43	0.27907	C13H19NO4S	285.365	uricosuric
156	CARVEDILOL PHOSPHATE	140415-11	G03	12	43	0.27907	C24H29N2O8P	504.481	antianginal, antihypertensive
157	LACCAIC ACID A	140415-23	F03	12	43	0.27907	C26H19NO12	537.441
158	GLYCYRRHIZIC ACID, AMMONIUM SALT	140415-28	G09	12	43	0.27907	C41H69N3O16	860.018	11beta-hydroxysteroid dehydrogenase inhibitor, antiinflammatory, expectorant, antihaemorrhagic, anti-HIV
159	GLIMEPIRIDE	140415-11	H07	17	61	0.278689	C24H34N4O5S	490.626	hypoglycemic, antidiabetic
160	TILORONE	140415-15	H05	17	61	0.278689	C25H34N2O3	410.561	antiviral
161	ACETRIAZOIC ACID	140415-11	B06	5	18	0.277778	C9H6I3NO3	556.866	X-ray contrast medium
162	CYSTEAMINE HYDROCHLORIDE	140415-11	D05	5	18	0.277778	C2H8ClNS	113.61	antiurolithic, depigmentation, radiation protectant
163	APRAMYCIN SULFATE	140415-12	D10	15	54	0.277778	C21H41N5O11	539.588	antibacterial; LD50(iv) 280mg/kg(mouse)
164	PHENOTHRIN	140415-19	C04	15	54	0.277778	C23H26O3	350.462	ectoparasiticide
165	OCTOCRYLENE	140415-15	G06	18	65	0.276923	C24H27NO2	361.488	sunscreen
166	ALMOTRIPTAN	140415-12	C04	13	47	0.276596	C17H25N3O2S	335.472	5HT 1B/2D receptor agonist
167	MOXIFLOXACIN HYDROCHLORIDE	140415-11	F06	11	40	0.275	C21H25ClFN3O4	437.902	antibacterial
168	PARAXANTHINE	140415-29	H06	11	40	0.275	C7H8N4O2	180.167	adenosine receptor agonist, CNS stimulant
169	METHYLPREDNISOLONE	140415-04	A06	14	51	0.27451	C22H30O5	374.481	glucocorticoid
170	ETHYLNOREPINEPHRINE HYDROCHLORIDE	140415-11	A09	12	44	0.272727	C10H16ClNO3	233.697	bronchodilator
171	ACECAINIDE HYDROCHLORIDE	140415-15	H10	15	55	0.272727	C15H24ClN3O2	313.83	antiarrhythmic
172	CITIOLONE	140415-18	F06	15	55	0.272727	C6H9NO2S	159.208	hepatoprotectant, free radical scavenger
173	CHLORINDIONE	140415-19	E09	15	55	0.272727	C15H9ClO2	256.691	antcoagulant, Vitamine K antagonist
174	PAROXETINE HYDROCHLORIDE	140415-12	G03	13	48	0.270833	C19H21ClFNO3	365.836	antidepressant
175	INOSINE	140415-20	F05	13	48	0.270833	C10H12N4O5	268.231	cell function activator, cardiotonic
176	DENATONIUM BENZOATE	140415-15	C03	20	74	0.27027	C28H34N2O3	446.595	denaturing agent, bitter principle
177	STROPHANTHIDINIC ACID LACTONE ACETATE	140415-23	D05	10	37	0.27027	C25H32O7	444.53
178	BETULINIC ACID	140415-27	B10	10	37	0.27027	C29H46O3	442.688	antineoplastic
179	SENNOSIDE A	140415-11	A08	7	26	0.269231	C42H38O20	862.759	cathartic
180	TYLOXAPOL	140415-15	D06	14	52	0.269231	C70H124O13	1173.76	polymeric nonionic detergent
181	CAPSANTHIN	140415-23	C09	7	26	0.269231	C40H56O3	584.891	antineoplastic
182	ACETYLGLUTAMIC ACID	140415-30	B10	14	52	0.269231	C7H11NO5	189.169	activates carbamoyl phosphate synthetase
183	TINIDAZOLE	140415-07	G11	11	41	0.268293	C8H13N3O4S	247.275	antiprotozoal
184	ACADESINE	140415-20	D09	11	41	0.268293	C9H14N4O5	258.236	glucose uptake stimulant; AMPK activator
185	o-VERATRALDEHYDE	140415-26	H05	11	41	0.268293	C9H10O3	166.178
186	IODOQUINOL	140415-03	E08	15	56	0.267857	C9H5I2NO	396.955	antiamebic
187	CANRENONE	140415-12	D09	15	56	0.267857	C22H28O3	340.467	aldosterone antagonist; antifibrogenic
188	RESERPINE	140415-05	B05	4	15	0.266667	C33H40N2O9	608.695	antihypertensive
189	CRESOPIRINE	140415-20	G03	16	60	0.266667	C10H10O4	194.189	antiinflammatory, antpyretic
190	HIERACIN	140415-21	F04	12	45	0.266667	C15H10O7	302.243
191	DEHYDROROTENONE	140415-25	C06	17	64	0.265625	C23H20O6	392.412
192	HISTAMINE DIHYDROCHLORIDE	140415-03	C10	13	49	0.265306	C5H11Cl2N3	184.07	H1&2 agonist, edema induction, gastric secretion stimulant
193	SPIRONOLACTONE	140415-05	C06	13	49	0.265306	C24H32O4S	416.584	diuretic, aldosterone antagonist
194	NIZATIDINE	140415-15	C02	13	49	0.265306	C12H21N5O2S2	331.461	antiulcer, H2 antagonist
195	ZAPRINAST	140415-20	A08	13	49	0.265306	C13H13N5O2	271.281	cGMP phosphodiesterase inhibitor
196	GENISTEIN	140415-20	E11	13	49	0.265306	C15H10O5	270.244	increases bone mineral density
197	ALANYL-dl-PHENYLALANINE	140415-23	H06	13	49	0.265306	C12H16N2O3	236.273
198	XYLOMETAZOLINE HYDROCHLORIDE	140415-06	A05	9	34	0.264706	C16H25ClN2	280.844	adrenergic agonist, nasal decongestant
199	HEXESTROL	140415-17	D02	14	53	0.264151	C18H22O2	270.375	estrogen, antineoplastic (hormonal)
200	CARBIMAZOLE	140415-20	A04	14	53	0.264151	C7H10N2O2S	186.234	antithyroid
201	ALLYLTHIOUREA	140415-20	G08	14	53	0.264151	C4H8N2S	116.186	chelating agent
202	XYLOCARPUS A	140415-21	B10	14	53	0.264151	C31H38O11	586.642
203	HYDROXYPROGESTERONE CAPROATE	140415-03	D08	10	38	0.263158	C27H40O4	428.617	progestogen
204	CLOZAPINE	140415-06	C06	10	38	0.263158	C18H19ClN4	326.832	antipsychotic
205	RIBOFLAVIN 5-PHOSPHATE SODIUM	140415-16	H08	15	57	0.263158	C17H20N4NaO9P	478.334	vitamin, enzyme cofactor
206	4-METHYLIMIDAZOLE	140415-26	B04	15	57	0.263158	C4H6N2	82.1058	antineoplastic
207	2'-METHOXYFORMONETIN	140415-27	C07	10	38	0.263158	C17H14O5	298.298
208	CHRYSIN DIMETHYL ETHER	140415-28	F09	5	19	0.263158	C17H14O4	282.299
209	ACAMPROSATE CALCIUM	140415-14	D07	21	80	0.2625	C10H20CaN2O8S2	400.488	alcohol antagonist
210	ISOROTENONE	140415-21	G03	11	42	0.261905	C23H22O6	394.428	acaricide, ectoparasiticide
211	PICROTIN	140415-25	E04	11	42	0.261905	C15H18O7	310.307	GABAa receptor antagonist
212	BENZO[a]PYRENE	140415-30	A04	11	42	0.261905	C20H12	252.319	carcinogen, binds to DNA
213	MECHLORETHAMINE	140415-03	G04	6	23	0.26087	C5H11Cl2N	156.056	antineoplastic, alkylating agent
214	VIDARABINE	140415-06	A02	12	46	0.26087	C10H13N5O4	267.246	antiviral
215	VINBLASTINE SULFATE	140415-06	A03	6	23	0.26087	C46H60N4O13S	909.074	antineoplastic, spindle poison
216	TELMISARTAN	140415-12	E02	13	50	0.26	C33H30N4O2	514.633	antihypertensive, angiotensin II blocker
217	MEGLUTOL	140415-15	G04	13	50	0.26	C6H10O5	162.144	antihyperlipoproteinemia
218	BUCLADESINE	140415-18	E02	13	50	0.26	C18H24N5O8P	469.394	vasodilator
219	ANISINDIONE	140415-07	H06	7	27	0.259259	C16H12O3	252.272	anticoagulant
220	OXIDOPAMINE HYDROCHLORIDE	140415-04	D09	15	58	0.258621	C8H12ClNO3	205.643	adrenergic agonist (opthalmic)
221	ORBIFLOXACIN	140415-18	C03	15	58	0.258621	C19H20F3N3O3	395.385	antibacterial
222	LAPACHOL	140415-28	H09	8	31	0.258065	C15H14O3	242.277	antineoplastic, antifungal
223	IMIPENEM	140415-15	C08	17	66	0.257576	C12H19N3O5S	317.366	antibacterial
224	DEOXYADENOSINE	140415-28	A07	17	66	0.257576	C10H13N5O3	251.247
225	TRIMETHOPRIM	140415-05	G10	9	35	0.257143	C14H18N4O3	290.325	antibacterial
226	SIBUTRAMINE HYDROCHLORIDE	140415-12	C10	18	70	0.257143	C17H27Cl2N	316.317	anorexic, antidepressant, inhibitor of 5HT, norepinephrine & dopamine uptake
227	FLUROXENE	140415-15	F03	18	70	0.257143	C4H5F3O	126.079	anesthetic
228	CHAULMOOGRIC ACID	140415-21	A06	9	35	0.257143	C18H32O2	280.455	antibacterial (mycobacteria), antileprotic
229	BICUCULLINE(-) METHIODIDE	140415-27	A10	9	35	0.257143	C21H20INO6	509.301	GABAa antagonist
230	THYMOQUINONE	140415-28	D02	9	35	0.257143	C10H12O2	164.206
231	PEONIFLORIN	140415-28	D04	9	35	0.257143	C23H30O11	482.489	antiinflammatory, antispasmodic, antihypertensive, antidiuretic
232	TETRAHYDROCORTISONE-21-ACETATE	140415-29	G11	9	35	0.257143	C23H34O6	406.524
233	PARACHLOROPHENOL	140415-04	E06	10	39	0.25641	C6H5ClO	128.559	topical antibacterial (topical)
234	APIXABAN	140415-04	F10	10	39	0.25641	C25H25N5O4	459.509	factor Xa inhibitor, anticoagulant, antithrombotic
235	DERACOXIB	140415-12	D07	10	39	0.25641	C17H14F3N3O3S	397.379	antiinflammatory, antiarthritic, COX-2 inhibitor
236	FURALTADONE	140415-20	H05	11	43	0.255814	C13H16N4O6	324.296	antibacterial
237	GALANGIN 3-O-METHYL ETHER	140415-25	H03	11	43	0.255814	C16H12O5	284.271
238	URAPIDIL HYDROCHLORIDE	140415-18	F02	12	47	0.255319	C20H30ClN5O3	423.947	antihypertensive
239	CLOPERASTINE HYDROCHLORIDE	140415-19	B08	12	47	0.255319	C20H25Cl2NO	366.334	antitussive
240	2-METHYL GRAMINE	140415-24	D03	12	47	0.255319	C12H16N2	188.275
241	CRYPTOTANSHINONE	140415-24	H03	12	47	0.255319	C19H20O3	296.369	inhibits angiogenesis
242	7-DESHYDROXYPYROGALLIN-4-CARBOXYLIC ACID	140415-26	B07	12	47	0.255319	C12H8O6	248.194
243	21-ACETOXYPREGNENOLONE	140415-25	E09	13	51	0.254902	C23H34O4	374.525	antiarthritic, precursor in corticoid biosynthesis
244	PROPARACAINE HYDROCHLORIDE	140415-14	C04	14	55	0.254545	C16H27ClN2O3	330.858	local anesthetic
245	ORNIDAZOLE	140415-15	B08	15	59	0.254237	C7H10ClN3O3	219.629	antiinfective
246	AMYLENE HYDRATE	140415-16	B11	15	59	0.254237	C5H12O	88.1508	hypnotic, antidiabetic
247	SYMCLOSENE	140415-15	G05	17	67	0.253731	C3Cl3N3O3	232.411	anti-infective
248	PODOFILOX	140415-16	G04	20	79	0.253165	C22H22O8	414.416	antineoplastic, inhibits microtubule assembly, and human DNA topoisomerase II; antimitotic agent
249	HOMATROPINE HYDROBROMIDE	140415-03	C11	14	56	0.25	C16H22BrNO3	356.263	anticholinergic (opthalmic)
250	PROCHLORPERAZINE EDISYLATE	140415-04	H07	12	48	0.25	C22H30ClN3O6S3	564.146	antiemetic, antipsychotic, treatment of vertigo
251	TRIOXSALEN	140415-05	G11	11	44	0.25	C14H12O3	228.25	melanizing agent, antipsoriatic
252	BUTAMBEN	140415-06	C11	11	44	0.25	C11H15NO2	193.248	anesthetic (local); inhibitor of DRG IA/Kv4.2 current
253	CHOLESTEROL	140415-06	E06	10	40	0.25	C27H46O	386.667	emulsifying agent
254	NICARDIPINE HYDROCHLORIDE	140415-07	A05	10	40	0.25	C26H30ClN3O6	515.999	vasodilator
255	BEZAFIBRATE	140415-07	F11	11	44	0.25	C19H20ClNO4	361.829	antihyperlipidemic
256	CLOPIDOGREL SULFATE	140415-10	C03	12	48	0.25	C16H18ClNO6S2	419.906	platelet aggregation inhibitor
257	KAEMPFEROL	140415-10	D09	14	56	0.25	C15H10O6	286.243	antidepressant, inhibits fatty acid amide hydrolase
258	AZITHROMYCIN	140415-11	G09	13	52	0.25	C38H72N2O12	749.004	antibacterial
259	THIOSTREPTON	140415-12	A07	7	28	0.25	C72H85N19O18S5	1664.92	antibacterial
260	KETANSERIN TARTRATE	140415-12	G05	7	28	0.25	C26H28FN3O9	545.526	5HT2/5HT1C seritonin antagonist
261	BENZBROMARONE	140415-15	A09	13	52	0.25	C17H12Br2O3	424.091	uricosuric
262	REPAGLINIDE	140415-15	D02	14	56	0.25	C27H36N2O4	452.599	antidiabetic
263	ASTEMIZOLE	140415-15	H08	11	44	0.25	C28H31FN4O	458.584	H1 antihistamine (nonsedating)
264	TACRINE HYDROCHLORIDE	140415-15	H09	15	60	0.25	C13H15ClN2	234.731	anticholinesterase, cognitive adjuvant, K channel blocker
265	HYDROXYAMPHETAMINE HYDROBROMIDE	140415-16	G07	10	40	0.25	C9H14BrNO	232.122	analeptic (peripheral)
266	CYPROTERONE	140415-19	B09	10	40	0.25	C22H27ClO3	374.912	antiandrogen
267	TRIMETAZIDINE DIHYDROCHLORIDE	140415-19	G11	10	40	0.25	C14H24Cl2N2O3	339.265	anti-anginal
268	BECLAMIDE	140415-20	B11	11	44	0.25	C10H12ClNO	197.666	anticonvulsant, antiepileptic
269	N-METHYL (-)EPHEDRINE [1R,2S]	140415-20	F04	15	60	0.25	C11H17NO	179.264	adrenergic agonist, analeptic
270	CARMOFUR	140415-20	G11	12	48	0.25	C11H16FN3O3	257.267	antineoplastic
271	MEPARFYLON	140415-20	H08	12	48	0.25	C6H10O	98.146	hypnotic, sedative
272	ROCCELLIC ACID	140415-21	B11	11	44	0.25	C17H32O4	300.442
273	UBIDECARENONE [5mM]	140415-21	E11	8	32	0.25	C59H90O4	863.373	antioxidant, cardiovascular agent
274	DIHYDROATRANORIN	140415-21	H02	10	40	0.25	C19H20O8	376.366
275	AGARIC ACID	140415-23	E10	6	24	0.25	C22H40O7	416.56	antiperspirant
276	CURCUMIN	140415-23	F08	3	12	0.25	C21H20O6	368.39	antiedemic, antiinflammatory, bile stimulant; antibacterial, antifungal, lipo/cyclooxygenase inhibitor
277	GOSSYPOL	140415-27	A09	10	40	0.25	C30H30O8	518.569	antispermatogenic, antineoplastic, antiHIV
278	DIMETHYLSULFONE	140415-27	B05	10	40	0.25	C2H6O2S	94.1329	antiinflammatory, antiproliferative, antiparasitic
279	PHLORIDZIN	140415-27	G02	9	36	0.25	C21H24O10	436.419	induces experimental glucosuria, antifeedant
280	TRYPTAMINE	140415-28	B08	16	64	0.25	C10H12N2	160.221	psychotropic
281	ROTENONE	140415-28	E06	4	16	0.25	C23H22O6	394.428	acaricide, ectoparasiticide, antineoplastic, mitochondrial poison
282	CHRYSANTHEMIC ACID	140415-28	E08	13	52	0.25	C10H16O2	168.238	insecticide
283	HARMALOL HYDROCHLORIDE DIHYDRATE	140415-28	H08	7	28	0.25	C12H17ClN2O3	272.734	anthelmintic, narcotic agent
284	SODIUM FLUOROACETATE	140415-30	B06	3	12	0.25	C2H2FNaO2	100.025	inhibits citric acid cycle
285	PROPAFENONE HYDROCHLORIDE	140415-10	H11	19	77	0.246753	C21H28ClNO3	377.915	antiarrhythmic
286	BROXALDINE	140415-19	A04	19	77	0.246753	C17H11Br2NO2	421.091	antiinfective, antifungal
287	CITRULLINE	140415-21	D06	15	61	0.245902	C6H13N3O3	175.189
288	NARINGIN	140415-28	B03	14	57	0.245614	C27H32O14	580.548	antihaemorrhagic, antiinflammatory
289	AZASERINE	140415-07	G10	13	53	0.245283	C5H7N3O4	173.129	antineoplastic, amino acid antagonist
290	IOXILAN	140415-10	D11	12	49	0.244898	C18H24I3N3O8	791.12	radiopaque agent
291	CLENBUTEROL HYDROCHLORIDE	140415-19	B07	12	49	0.244898	C12H19Cl3N2O	313.657	bronchodilator, beta2 adrenergic agonist
292	FLAVONE	140415-28	C09	12	49	0.244898	C15H10O2	222.246
293	N-METHYL-D-ASPARTIC ACID	140415-29	B05	12	49	0.244898	C5H9NO4	147.132	NMDA agonist
294	OXYBUTYNIN CHLORIDE	140415-13	A11	11	45	0.244444	C22H32ClNO3	393.958	anticholinergic
295	KINETIN	140415-21	D07	11	45	0.244444	C10H9N5O	215.216	auxin, plant growth regulator, plant cell division promotor
296	HYGROMYCIN B	140415-26	B05	11	45	0.244444	C20H37N3O13	527.53	antibacterial, anthelmintic; LD50 ip (rat) 63mg/Kg
297	NORFLOXACIN	140415-04	C11	10	41	0.243902	C16H18FN3O3	319.339	antibacterial
298	DIACERIN	140415-17	H05	10	41	0.243902	C19H12O8	368.303	antiinflammatory
299	BROMOPRIDE	140415-18	F03	10	41	0.243902	C14H22BrN3O2	344.254	antiemetic
300	DIFUCOL HEXAMETHYL ETHER	140415-24	C02	10	41	0.243902	C18H22O6	334.372
301	POMIFERIN TRIACETATE	140415-30	B08	10	41	0.243902	C31H30O9	546.579
302	MECLIZINE HYDROCHLORIDE	140415-03	G05	9	37	0.243243	C25H29Cl3N2	463.882	antiemetic
303	ISOFLAVONE	140415-21	E06	9	37	0.243243	C15H10O2	222.246	phytoestrogen
304	MANGOSTIN TRIMETHYL ETHER	140415-23	F06	9	37	0.243243	C27H32O6	452.552
305	VARDENAFIL HYDROCHLORIDE	140415-12	H07	8	33	0.242424	C23H33ClN6O4S	525.074	erectile dysfunction, PD5 inhibitor
306	CINCHOPHEN	140415-19	E10	16	66	0.242424	C16H11NO2	249.272	analgesic, antipyretic, antiinflammatory
307	ESCULETIN	140415-21	D03	8	33	0.242424	C9H6O4	178.146	antifungal, hepatoprotective, IL-1 inhibitor
308	TETRAHYDROGAMBOGIC ACID	140415-27	C08	8	33	0.242424	C38H48O8	632.801
309	CEFDINIR	140415-12	C08	14	58	0.241379	C14H13N5O5S2	395.418	antibacterial
310	THIOCTIC ACID	140415-19	B10	14	58	0.241379	C8H14O2S2	206.328	hepatoprotectant
311	SENNOSIDE B	140415-26	F04	14	58	0.241379	C42H38O20	862.759	cathartic
312	STROPHANTHIDIN	140415-28	F07	7	29	0.241379	C23H32O6	404.508	cardiotonic
313	CHLOROPYRAMINE HYDROCHLORIDE	140415-20	B03	13	54	0.240741	C16H21Cl2N3	326.272	antihistamine
314	DICLOXACILLIN SODIUM	140415-02	E02	6	25	0.24	C19H16Cl2N3NaO5S	492.316	antibacterial
315	ASCORBIC ACID	140415-07	H09	6	25	0.24	C6H8O6	176.127	antiscorbutic, antiviral
316	UTILIN	140415-23	H11	12	50	0.24	C41H52O17	816.861
317	BETULIN	140415-28	H10	6	25	0.24	C30H50O2	442.732	antineoplastic, antihyperlipidemia
318	OXYBENZONE	140415-04	D10	11	46	0.23913	C14H12O3	228.25	ultraviolet screen
319	PROCAINE HYDROCHLORIDE	140415-04	H06	11	46	0.23913	C13H21ClN2O2	272.778	anesthetic (local)
320	4-METHYLDAPHNETIN	140415-28	G02	11	46	0.23913	C10H8O4	192.173
321	CHLORAMPHENICOL	140415-01	H03	5	21	0.238095	C11H12Cl2N2O5	323.135	antibacterial, antirickettsial, inhibits protein synthesis
322	HYDROFLUMETHIAZIDE	140415-03	D07	10	42	0.238095	C8H8F3N3O4S2	331.294	antihypertensive, diuretic
323	CYCLOHEXIMIDE	140415-07	G09	10	42	0.238095	C15H23NO4	281.355	antipsoriatic, protein synthesis inhibitor
324	MEPHENYTOIN	140415-10	C02	10	42	0.238095	C12H14N2O2	218.258	anticonvulsant
325	ACRISORCIN	140415-11	D04	5	21	0.238095	C25H28N2O2	388.514	antifungal
326	LEVALBUTEROL HYDROCHLORIDE	140415-11	H11	5	21	0.238095	C13H22ClNO3	275.778	bronchodilator, tocolytic
327	METICRANE	140415-20	H07	10	42	0.238095	C10H13NO4S2	275.347	diuretic, antihypertensive
328	FUCOSTANOL	140415-21	E08	10	42	0.238095	C29H52O	416.737
329	CARAPIN	140415-23	H07	10	42	0.238095	C27H32O7	468.552
330	SAFROLE	140415-27	C11	5	21	0.238095	C10H10O2	162.19	anesthetic (topical) and antiseptic, pediculicide
331	METHYLMETHANE SULFONATE	140415-30	B05	10	42	0.238095	C2H6O3S	110.132	antineoplastic, alkylating agent
332	PREDNISOLONE ACETATE	140415-04	G10	14	59	0.237288	C23H30O6	402.492	glucocorticoid
333	HYDROXYZINE PAMOATE	140415-03	D10	13	55	0.236364	C44H43ClN2O8	763.295	anxiolytic, antihistaminic
334	ESCITALOPRAM OXALATE	140415-12	D06	13	55	0.236364	C22H23FN2O5	414.437	antidepressant, 5HT reuptake inhibitor
335	OCTOPAMINE HYDROCHLORIDE	140415-17	D06	13	55	0.236364	C8H12ClNO2	189.643	adrenergic agonist
336	SANGUINARIUM CHLORIDE	140415-01	B03	8	34	0.235294	C20H14ClNO4	367.792	antineoplastic, antiplaque agent
337	ESTRADIOL BENZOATE	140415-07	C06	12	51	0.235294	C25H28O3	376.5	estrogen
338	ATOVAQUONE	140415-11	C11	4	17	0.235294	C22H19ClO3	366.848	antipneumocystic, antimalarial
339	TRIMETOZINE	140415-11	D03	4	17	0.235294	C14H19NO5	281.311	sedative, neurosedative
340	PEFLOXACINE MESYLATE	140415-14	C06	4	17	0.235294	C18H24FN3O6S	429.471	antibacterial, antiproliferative
341	LINDANE	140415-16	C08	12	51	0.235294	C6H6Cl6	290.833	pediculicide, insecticide
342	AMIODARONE HYDROCHLORIDE	140415-16	D06	12	51	0.235294	C25H30ClI2NO3	681.785	adrenergic agonist, coronary vasodilator, Ca channel blocker
343	PELLETIERINE HYDROCHLORIDE	140415-23	G04	8	34	0.235294	C8H16ClNO	177.676
344	MEVALONIC ACID LACTONE	140415-27	G11	4	17	0.235294	C6H10O3	130.145
345	FLUMETHAZONE PIVALATE	140415-03	A09	11	47	0.234043	C27H36F2O6	494.581	glucocorticoid, antiinflammatory
346	TRANDOLAPRIL	140415-12	E05	11	47	0.234043	C24H34N2O5	430.549	antihypertensive, ACE inhibitor
347	DICHLOROPHEN	140415-17	C10	11	47	0.234043	C13H10Cl2O2	269.129	anthelmintic
348	CIANIDANOL	140415-19	F06	11	47	0.234043	C15H14O6	290.275	procollagen production inhibitoe, hepatoprotectant
349	EFLOXATE	140415-19	F09	14	60	0.233333	C19H16O5	324.336	coronary vasodilator
350	GOSSYPIN	140415-25	E06	14	60	0.233333	C21H20O13	480.386	antiinflammatory, antiangiogenesis, antineoplastic, inhibits NF-kB cell response
351	EVERNINIC ACID	140415-28	F04	7	30	0.233333	C9H10O4	182.178
352	NITROMIDE	140415-04	C05	10	43	0.232558	C7H5N3O5	211.135	antibacterial, coccidiostat
353	SULFISOXAZOLE	140415-05	D10	10	43	0.232558	C11H13N3O3S	267.309	antibacterial
354	BENFLUOREX HYDROCHLORIDE	140415-17	E04	10	43	0.232558	C19H21ClF3NO2	387.833	antihyperlipoproteinemic
355	CETRIMONIUM BROMIDE	140415-18	F05	10	43	0.232558	C19H42BrN	364.457	antiinfectant
356	2-METHOXYRESORCINOL	140415-27	H04	10	43	0.232558	C7H8O3	140.14
357	NEOHESPERIDIN DIHYDROCHALCONE	140415-30	B11	10	43	0.232558	C28H36O15	612.59	sweetener, antioxidant
358	ACEDAPSONE	140415-12	H08	13	56	0.232143	C16H16N2O4S	332.381	antimalarial, leprostatic
359	AFALANINE	140415-19	F05	13	56	0.232143	C11H13NO3	207.231	antidepressant, used to prevent kidney damage
360	2',5'-DIHYDROXY-4-METHOXYCHALCONE	140415-25	C03	13	56	0.232143	C16H14O4	270.288	activates PPAR-gamma ligand
361	LINALOOL (+)	140415-26	D11	13	56	0.232143	C10H18O	154.254	insect repellant, insecticide, flavoring agent, anti-stress
362	PENICILLIN G POTASSIUM	140415-04	E08	9	39	0.230769	C16H17KN2O4S	372.491	antibacterial
363	PHENOLPHTHALEIN	140415-04	F05	9	39	0.230769	C20H14O4	318.332	cathartic, laxative
364	MEFENAMIC ACID	140415-06	G05	12	52	0.230769	C15H15NO2	241.292	antiinflammatory, analgesic
365	LOPERAMIDE HYDROCHLORIDE	140415-16	D09	15	65	0.230769	C29H34Cl2N2O2	513.513	Ca channel blocker
366	LIOTHYRONINE (L- isomer) SODIUM	140415-16	H03	9	39	0.230769	C15H11I3NNaO4	672.962	thyroid hormone
367	DIBEKACIN	140415-17	E02	9	39	0.230769	C18H37N5O8	451.524	antibacterial
368	TRICLABENDAZOLE	140415-20	B09	12	52	0.230769	C14H9Cl3N2OS	359.664	anthelmintic
369	CITRININ	140415-21	G04	9	39	0.230769	C13H14O5	250.254	antibacterial
370	5alpha-CHOLESTANOL	140415-23	D06	9	39	0.230769	C27H48O	388.683
371	DEOXYSAPPANONE B TRIMETHYL ETHER	140415-25	D04	15	65	0.230769	C19H20O5	328.368
372	18-AMINOABIETA-8,11,13-TRIENE SULFATE	140415-27	A04	9	39	0.230769	C20H33NO4S	383.554
373	GEDUNIN	140415-28	F08	9	39	0.230769	C28H34O7	482.579	antifeedant; heat shock inducer
374	DABIGATRAN ETEXILATE MESYLATE	140415-10	G07	14	61	0.229508	C35H45N7O8S	723.855	antithrombotic, serine protease inhibitor
375	SULFADOXINE	140415-15	D11	14	61	0.229508	C12H14N4O4S	310.334	antibacterial
376	DESVENLAFAXINE SUCCINATE	140415-11	E11	11	48	0.229167	C20H31NO6	381.473	antidepressant
377	AUROTHIOGLUCOSE	140415-16	E11	11	48	0.229167	C6H11AuO5S	392.183	antirheumatic
378	NIFUROXAZIDE	140415-20	B10	11	48	0.229167	C12H9N3O5	275.223	antiseptic
379	IZALPININ	140415-28	A06	11	48	0.229167	C16H12O5	284.271
380	11alpha-HYDROXYPROGESTERONE HEMISUCCINATE	140415-23	F05	8	35	0.228571	C25H34O6	430.546	glucocorticoid
381	TOREMIFENE CITRATE	140415-15	H11	13	57	0.22807	C32H36ClNO8	598.099	antineoplastic, anti-estrogen
382	DIHYDROTANSHINONE I	140415-25	F08	13	57	0.22807	C18H14O3	278.31	platelet aggregation inhibitor, antiangiogenesis
383	BEKANAMYCIN SULFATE	140415-06	D10	5	22	0.227273	C18H39N5O14S	581.601	antibacterial
384	TOLMETIN SODIUM	140415-05	F07	12	53	0.226415	C15H14NNaO3	279.274	antiinflammatory
385	ARTEMISININ	140415-18	D11	12	53	0.226415	C15H22O5	282.34	antimalarial
386	TRIMEPRAZINE TARTRATE	140415-05	G08	7	31	0.225806	C22H28N2O6S	448.542	antipruritic
387	RIZATRIPTAN BENZOATE	140415-07	G02	7	31	0.225806	C22H25N5O2	391.477	5HT-1B/1D agonist, antimigraine
388	RAMIPRIL	140415-12	D04	14	62	0.225806	C23H32N2O5	416.522	antihypertensive, ACE inhibitor
389	MUUROLLADIE-3-ONE	140415-23	G05	7	31	0.225806	C15H22O	218.342
390	CIPROFIBRATE	140415-07	D11	9	40	0.225	C13H14Cl2O3	289.161	antihyperlipidemic
391	PERINDOPRIL ERBUMINE	140415-12	D02	9	40	0.225	C23H43N3O5	441.616	antihypertensive, ACE inhibitor
392	CARBADOX	140415-12	E11	9	40	0.225	C11H10N4O4	262.227	antibacterial
393	MAGNIFERITIN 3,6,7-TRIMETHYL ETHER	140415-21	D05	9	40	0.225	C16H14O6	302.286
394	LANOSTEROL ACETATE	140415-23	B02	9	40	0.225	C32H52O2	468.77
395	8beta-HYDROXYCARAPIN, 3,8-HEMIACETAL	140415-23	G06	9	40	0.225	C27H32O8	484.551
396	TOMATINE	140415-27	B08	9	40	0.225	C50H83NO21	1034.21	antifungal, antibacterial, antiinflammatory agent
397	LAPACHENOL	140415-27	C10	9	40	0.225	C16H16O2	240.305	cytochrome P450 inhibitor, skin sensitizer
398	DIFLUBENZURON	140415-29	F02	9	40	0.225	C14H9ClF2N2O2	310.69	insecticide, inhibits melanosome synthesis
399	METHYLDOPA	140415-04	A04	11	49	0.22449	C10H13NO4	211.219	antihypertensive
400	ETOPOSIDE	140415-06	E08	11	49	0.22449	C29H32O13	588.571	antineoplastic
401	CISPLATIN	140415-07	G06	11	49	0.22449	H6Cl2N2Pt	300.057	antineoplastic, convulsant
402	LORATADINE	140415-10	C04	11	49	0.22449	C22H23ClN2O2	382.894	H1 antihistamine
403	DEBRISOQUIN SULFATE	140415-16	B02	11	49	0.22449	C10H15N3O4S	273.313	anti-hypertensive
404	p-FLUOROPHENYLALANINE	140415-30	A07	11	49	0.22449	C9H10FNO2	183.184	amino acid antagonist, protein synthesis inhibitor
405	ACECLOFENAC	140415-18	C06	13	58	0.224138	C16H13Cl2NO4	354.192	antiinflammatory, analgesic
406	ISOVALERAMIDE	140415-15	F08	17	76	0.223684	C5H11NO	101.15	anticonvulsant, antimigraine, analgesic
407	LOSARTAN	140415-11	E08	8	36	0.222222	C22H23ClN6O	422.921	antihypertensive, AT1 angiotensin II antagonist
408	MANGAFODIPIR TRISODIUM	140415-11	H09	6	27	0.222222	C22H27MnN4Na3O14P2	757.334	paramagnetic agent
409	CLOFAZIMINE	140415-15	B02	8	36	0.222222	C27H22Cl2N4	473.409	antibacterial, antilepretic, antituberculosis
410	MOLINDONE HYDROCHLORIDE	140415-15	C10	12	54	0.222222	C16H25ClN2O2	312.843	antipsychotic
411	REBAMIPIDE	140415-19	E05	10	45	0.222222	C19H15ClN2O4	370.795	antiulcer, antioxidant
412	CHLORALOSE	140415-19	F03	10	45	0.222222	C8H11Cl3O6	309.532	anesthetic
413	MEXENEONE	140415-20	H06	10	45	0.222222	C15H14O3	242.277	sunscreen
414	HYDROXYPROGESTERONE	140415-20	H11	12	54	0.222222	C21H30O3	330.471	progestin
415	DALBERGIONE, 4-METHOXY-4'-HYDROXY-	140415-25	B05	10	45	0.222222	C16H14O4	270.288
416	MELIBIOSE	140415-26	B08	10	45	0.222222	C12H22O11	342.303
417	ACETYL TYROSINE ETHYL ESTER	140415-30	D06	12	54	0.222222	C13H17NO4	251.285	chymotrpsin substrate
418	PREDNISOLONE	140415-04	G09	13	59	0.220339	C21H28O5	360.454	glucocorticoid
419	NEBIVOLOL HYDROCHLORIDE	140415-15	G03	13	59	0.220339	C22H26ClF2NO4	441.907	antihypertensive, beta-adrenergic blocker, vasodilator
420	GUAIACOL	140415-20	G06	13	59	0.220339	C7H8O2	124.141	expectorant
421	IFENPRODIL TARTRATE	140415-17	F04	11	50	0.22	C25H33NO8	475.544	NMDA receptor blocker
422	DIOSMIN	140415-18	F09	11	50	0.22	C28H32O15	608.558	vascular protectant
423	MENBUTONE	140415-20	H10	11	50	0.22	C15H14O4	258.276	choleretic
424	METHYL CAFFEATE	140415-28	D06	11	50	0.22	C10H10O4	194.189	ornithine decarboxylase and protein tyrosine kinase inhibitor
425	RETINOL	140415-07	D03	9	41	0.219512	C20H30O	286.462	vitamin A
426	DICHLORVOS	140415-16	C05	9	41	0.219512	C4H7Cl2O4P	220.978	insecticide, cholinesterase inhibitor
427	CREATININE	140415-16	H04	9	41	0.219512	C4H7N3O	113.12	metabolic enhancer
428	2-ACETYLPYRROLE	140415-29	H03	9	41	0.219512	C6H7NO	109.129	hepatoprotectant, organoleptic
429	CROTAMITON	140415-12	E09	16	73	0.219178	C13H17NO	203.287	antipruritic, scabicide
430	MYCOPHENOLIC ACID	140415-06	B10	7	32	0.21875	C17H20O6	320.345	immune suppressant, antineoplastic, antiviral
431	FLUNIXIN MEGLUMINE	140415-12	A09	7	32	0.21875	C21H28F3N3O7	491.468	analgesic, antiinflammatory
432	TRILOSTANE	140415-11	G05	12	55	0.218182	C20H27NO3	329.443	adrenocortical suppressant, antineoplastic, steroid biosynthesis inhibitor
433	HYDRASTININE HYDROCHLORIDE	140415-17	B04	12	55	0.218182	C11H14ClNO3	243.692	cardiotonic, uterine hemostatic
434	TOLAZOLINE HYDROCHLORIDE	140415-05	F05	10	46	0.217391	C10H13ClN2	196.682	adrenergic blocker
435	S-CARBAMOYL-L-CYSTEINE	140415-30	C11	10	46	0.217391	C4H8N2O3S	164.184	antibacterial, antineoplastic
436	ZILEUTON	140415-15	A02	13	60	0.216667	C11H12N2O2S	236.294	5-lipoxygenase inhibitor
437	CARSALAM	140415-19	E06	13	60	0.216667	C8H5NO3	163.134	analgesic
438	IRIGENOL	140415-25	C08	8	37	0.216216	C15H10O8	318.242
439	PROMAZINE HYDROCHLORIDE	140415-04	H10	11	51	0.215686	C17H21ClN2S	320.887	antipsychotic
440	DEOXYSAPPANONE B 7,3'-DIMETHYL ETHER ACETATE	140415-25	D05	11	51	0.215686	C20H20O6	356.379
441	PICROTOXININ	140415-28	H11	11	51	0.215686	C15H16O6	292.291	convulsant, GABA receptor antagonist, ichthyotoxin
442	THIOPENTAL SODIUM	140415-15	H02	14	65	0.215385	C11H17N2NaO2S	264.324	anesthetic
443	SEMUSTINE	140415-03	A06	9	42	0.214286	C10H18ClN3O2	247.727	antineoplastic
444	NYSTATIN	140415-04	D06	9	42	0.214286	C47H75NO17	926.118	antifungal, binds to membrane sterols
445	CAPTOPRIL	140415-06	C04	12	56	0.214286	C9H15NO3S	217.289	antihypertensive
446	ARMODAFINIL	140415-11	F03	9	42	0.214286	C15H15NO2S	273.356	analeptic
447	DROPROPIZINE	140415-17	F08	12	56	0.214286	C13H20N2O2	236.317	antitussive
448	OXYMATRINE	140415-21	D11	9	42	0.214286	C15H24N2O2	264.371	antifungal, hepatoprotectant
449	BICUCULLINE (+)	140415-21	F09	9	42	0.214286	C20H17NO6	367.362	GABAa antagonist
450	2-METHYLENE-5-(2,5-DIOXOTETRAHYDROFURAN-3-YL)-6-OXO--10,10-DIMETHYLBICYCLO[7: 2: 0]UNDECANE	140415-23	C02	9	42	0.214286	C18H24O4	304.39
451	TRIACETYLRESVERATROL	140415-23	C05	9	42	0.214286	C20H18O6	354.363
452	PIPERONYLIC ACID	140415-23	G03	9	42	0.214286	C8H6O4	166.135
453	NORCANTHARIDIN	140415-29	B07	12	56	0.214286	C8H8O4	168.151	antineoplastic, protein phosphatase inhibitor
454	7,3'-DIMETHOXYFLAVONE	140415-29	D07	12	56	0.214286	C17H14O4	282.299
455	BENZYDAMINE HYDROCHLORIDE	140415-15	B03	13	61	0.213115	C19H24ClN3O	345.876	analgesic, antipyretic, antiinflammatory
456	SOLANESOL	140415-25	D11	13	61	0.213115	C45H74O	631.091	antioxidant, antibacterial
457	SALIDROSIDE	140415-24	G03	10	47	0.212766	C15H22O7	314.338
458	ALRESTATIN	140415-07	G03	7	33	0.212121	C14H9NO4	255.232	aldose reductase inhibitor
459	DIHYDROCELASTRYL DIACETATE	140415-23	D07	7	33	0.212121	C33H44O6	536.715	chaperone stimulant
460	MENTHYL BENZOATE	140415-27	D04	7	33	0.212121	C17H24O2	260.38
461	SARAFLOXACIN HYDROCHLORIDE	140415-12	F07	11	52	0.211538	C20H18ClF2N3O3	421.835	antibacterial
462	BENZYL ISOTHIOCYANATE	140415-18	D06	11	52	0.211538	C8H7NS	149.216	antineoplastic, antibacterial, antifungal
463	DEXPROPRANOLOL HYDROCHLORIDE	140415-05	A03	8	38	0.210526	C16H22ClNO2	295.812	antihypertensive, antianginal, antiarrhythmic
464	IRBESARTAN	140415-11	E04	8	38	0.210526	C25H28N6O	428.542	angiotensin 2 receptor antagonist
465	LEVODOPA	140415-16	A05	8	38	0.210526	C9H11NO4	197.192	antiparkinsonian
466	PIPERONYL BUTOXIDE	140415-19	D02	12	57	0.210526	C19H30O5	338.448	insecticide synergist
467	ANISODAMINE HYDROBROMIDE	140415-20	D11	12	57	0.210526	C17H23NO4	305.377	anticholinergic, antispasmodic
468	ORTHOTHYMOTINIC ACID	140415-25	D06	12	57	0.210526	C11H14O3	194.232	analgesic, antifungal, disinfectant
469	BOVINOCIDIN	140415-28	A11	8	38	0.210526	C3H5NO4	119.078	antineoplastic
470	L-BUTHIONINE SULFOXIMINE	140415-29	G08	12	57	0.210526	C8H18N2O3S	222.308	inhibitor of gamma-glutamylcysteine synthetase
471	CHOLESTERYL HEMISUCCINATE	140415-30	B03	8	38	0.210526	C31H50O4	486.742	membrane stabilizer
472	RANOLAZINE	140415-12	G11	13	62	0.209677	C24H33N3O4	427.548	antianginal, antiischemic
473	SPIPERONE	140415-07	B08	10	48	0.208333	C23H26FN3O2	395.481	antipsychotic
474	CHOLIC ACID	140415-21	F02	10	48	0.208333	C24H40O5	408.583
475	DEMETHYLNOBILETIN	140415-21	H07	10	48	0.208333	C20H20O8	388.378
476	NARINGENIN	140415-24	D07	10	48	0.208333	C15H12O5	272.26	antiulcer, antioxidant, immunomodulator, cholesterol lowering
477	ERYTHROSE	140415-27	H11	5	24	0.208333	C4H8O4	120.106
478	3alpha,12alpha-DIHYDROXY-PREGNAN-20-ONE	140415-28	E10	10	48	0.208333	C21H34O3	334.503
479	AMYGDALIN	140415-28	G07	5	24	0.208333	C20H27NO11	457.438	antiinflammatory, experimental antineoplastic
480	7-NITROINDAZOLE	140415-30	B04	10	48	0.208333	C7H5N3O2	163.137	NO synthetase inhibitor
481	CHLOROACETOXYQUINOLINE	140415-30	H11	10	48	0.208333	C11H8ClNO2	221.645	antibacterial, antidiarrheal, promotes neovascularization, facin pathway enhancer
482	DOCUSATE SODIUM	140415-10	G05	11	53	0.207547	C20H37NaO7S	444.567	stool softener
483	AMINOPYRINE	140415-17	C07	11	53	0.207547	C13H17N3O	231.3	antipyretic, analgesic
484	CAMYLOFINE DIHYDROCHLORIDE	140415-20	B08	11	53	0.207547	C19H34Cl2N2O2	393.401	anticholinergic
485	DIMETRIDAZOLE	140415-20	G09	11	53	0.207547	C5H9N3O2	143.146	antiprotozoal
486	AGMATINE SULFATE	140415-25	G11	11	53	0.207547	C5H16N4O4S	228.272	NMDA blocker, alpha-2 adrenergic agonist; NO synthase inhibitor
487	beta-AMYRIN	140415-26	A04	11	53	0.207547	C30H50O	426.732	nociceptive
488	TETRAHYDROSAPPANONE A TRIMETHYL ETHER	140415-28	E03	11	53	0.207547	C19H22O5	330.384
489	YOHIMBINE HYDROCHLORIDE	140415-06	B04	6	29	0.206897	C21H27ClN2O3	390.914	alpha adrenergic blocker, mydriatic, antidepressant
490	ACARBOSE	140415-12	B06	6	29	0.206897	C25H43NO18	645.617	alpha-glucosidase & saccharase inhibitor, antidiabetes, antihyperlipidaemia, antiobesity
491	6,2'-DIMETHOXYFLAVONE	140415-23	F11	6	29	0.206897	C17H14O4	282.299
492	VIOLASTYRENE	140415-25	C04	12	58	0.206897	C17H18O3	270.331
493	CONESSINE	140415-28	G05	6	29	0.206897	C24H40N2	356.6	antiamebic, antibacterial, antineoplastic, anesthetic (local)
494	MINAPRINE HYDROCHLORIDE	140415-06	H05	8	39	0.205128	C17H24Cl2N4O	371.313	antidepressant, psychotropic
495	SULOCTIDIL	140415-07	B09	8	39	0.205128	C20H35NOS	337.572	peripheral vasodilator
496	SULFAMETER	140415-07	B11	8	39	0.205128	C11H12N4O3S	280.307	antibacterial
497	VALSARTAN	140415-12	C09	8	39	0.205128	C24H29N5O3	435.53	Angiotensin II inhibitor, antihypertensive
498	HYMECHROME	140415-15	F06	16	78	0.205128	C10H8O3	176.173	choloretic, spasmolytic, sunscreen
499	RETUSIN	140415-27	B06	8	39	0.205128	C19H18O7	358.351
500	APOTOXICAROL	140415-27	D10	8	39	0.205128	C18H14O7	342.308
501	CLAVULANATE LITHIUM	140415-12	B04	9	44	0.204545	C8H10LiNO5	207.112	beta-lactamase inhibitor; antibiotic
502	2',4-DIHYDROXYCHALCONE	140415-25	C11	9	44	0.204545	C15H12O3	240.261	antineoplastic
503	CEFUROXIME AXETIL	140415-11	C05	10	49	0.204082	C20H22N4O10S	510.483	antibacterial
504	BORNYL ACETATE	140415-18	D02	10	49	0.204082	C12H20O2	196.292	flavor, fragrance agent
505	ESZOPICLONE	140415-10	A03	11	54	0.203704	C17H17ClN6O3	388.816	hypnotic, sedative
506	COUMARIN	140415-17	H10	12	59	0.20339	C9H6O2	146.147	antineoplastic, antiinflammatory, antihyperglycaemic
507	CEFPROZIL	140415-12	G10	13	64	0.203125	C18H19N3O5S	389.433	antibacterial
508	FENIPENTOL	140415-19	B02	14	69	0.202899	C11H16O	164.25	choleretic
509	ESTRADIOL CYPIONATE	140415-02	H06	8	40	0.2	C26H36O3	396.575	estrogen
510	ISOXSUPRINE HYDROCHLORIDE	140415-03	F04	5	25	0.2	C18H24ClNO3	337.85	vasodilator
511	MEGESTROL ACETATE	140415-03	G09	7	35	0.2	C24H32O4	384.52	progestogen, antineoplastic
512	NORETHINDRONE	140415-04	C07	12	60	0.2	C20H26O2	298.429	progestogen
513	PYRIMETHAMINE	140415-05	A09	8	40	0.2	C12H13ClN4	248.717	antimalarial
514	PYRVINIUM PAMOATE	140415-05	A10	7	35	0.2	C49H43N3O6	769.906	anthelmintic, androgen receptor blocker
515	QUINIDINE GLUCONATE	140415-05	B02	5	25	0.2	C26H36N2O9	520.585	antiarrhythmic, antimalarial
516	SALICYLAMIDE	140415-05	B10	9	45	0.2	C7H7NO2	137.139	analgesic
517	SULFAMETHOXYPYRIDAZINE	140415-07	C02	8	40	0.2	C11H12N4O3S	280.307	antibacterial
518	MEPIVACAINE HYDROCHLORIDE	140415-11	B08	2	10	0.2	C15H23ClN2O	282.816	anesthetic (local)
519	FENOFIBRIC ACID	140415-11	G02	4	20	0.2	C17H15ClO4	318.76	antihyperlipidemic
520	DOBUTAMINE HYDROCHLORIDE	140415-11	H02	5	25	0.2	C18H24ClNO3	337.85	cardiotonic
521	PROPOFOL	140415-12	A02	6	30	0.2	C12H18O	178.277	anesthetic
522	NONOXYNOL-9	140415-12	E10	10	50	0.2	C33H60O10	616.84	spermatocide, contraceptive
523	TYLOSIN TARTRATE	140415-12	F06	11	55	0.2	C50H83NO23	1066.21	antibacterial
524	CHLORMADINONE ACETATE	140415-12	F10	14	70	0.2	C23H29ClO4	404.938	progestin, antiandrogen
525	ADRENALONE HYDROCHLORIDE	140415-15	E08	12	60	0.2	C9H12ClNO3	217.654	adrenergic (opthalmic)
526	TROPISETRON HYDROCHLORIDE	140415-16	D07	11	55	0.2	C17H21ClN2O2	320.822	antiemetic
527	ACETANILIDE	140415-17	G06	10	50	0.2	C8H9NO	135.167	analgesic, antipyretic
528	SODIUM TETRADECYL SULFATE	140415-17	G09	10	50	0.2	C14H29NaO4S	316.439	sclerosing agent
529	SALINOMYCIN, SODIUM	140415-18	H03	5	25	0.2	C42H69NaO11	773.001	antibacterial
530	NIMUSTINE	140415-19	C10	10	50	0.2	C9H13ClN6O2	272.696	antineoplastic
531	AMPIROXICAM	140415-19	G07	9	45	0.2	C20H21N3O7S	447.47	antiinflammatory, analgesic
532	SECURININE	140415-20	A05	10	50	0.2	C13H15NO2	217.27	GABAA receptor blocker, CNS stimulant
533	METACETAMOL	140415-20	F08	9	45	0.2	C8H9NO2	151.166	analgesic
534	7-AMINOCEPHALOSPORANIC ACID	140415-21	C04	8	40	0.2	C10H12N2O5S	272.282
535	APHYLLIC ACID	140415-21	G11	8	40	0.2	C15H26N2O2	266.387
536	d,l-threo-3-HYDROXYASPARTIC ACID	140415-21	H08	9	45	0.2	C4H7NO5	149.104	L-aspartate beta-carboxylase inhibitor, neurotoxic
537	ANABASINE HYDROCHLORIDE	140415-23	G09	7	35	0.2	C10H15ClN2	198.697	insecticide
538	GAMBOGIC ACID	140415-24	G09	8	40	0.2	C38H44O8	628.77	antiinflammatory, cytotoxic, inhibits HeLa cells in vitro;
539	3,4'-DIMETHOXYFLAVONE	140415-24	G11	8	40	0.2	C17H14O4	282.299
540	NEROL	140415-25	F10	10	50	0.2	C10H18O	154.254	weak estrogen receptor blocker
541	CONVALLATOXIN	140415-25	H02	9	45	0.2	C29H42O10	550.652	cardiotonic
542	ACETOSYRINGONE	140415-27	D05	9	45	0.2	C10H12O4	196.205	insect attractant, plant hormone
543	CLOMIPRAMINE HYDROCHLORIDE	140415-15	H06	14	71	0.197183	C19H24Cl2N2	351.323	antidepressant
544	PENTYLENETETRAZOL	140415-16	B08	12	61	0.196721	C6H10N4	138.173	analeptic, circulation stimulant
545	QUININE ETHYL CARBONATE	140415-17	B05	12	61	0.196721	C23H28N2O4	396.491	antimalarial
546	CHINIOFON	140415-19	F02	12	61	0.196721	C9H5INNaO4S	373.103	antiprotozoal, amebicide
547	EPIESTRIOL	140415-19	F10	12	61	0.196721	C18H24O3	288.39	estrogen
548	OXACILLIN SODIUM	140415-04	D08	11	56	0.196429	C19H18N3NaO5S	423.426	antibacterial
549	AVOBENZONE	140415-11	C10	10	51	0.196078	C20H22O3	310.397	sunscreen
550	EPRODISATE DISODIUM	140415-15	F11	10	51	0.196078	C3H6Na2O6S2	248.185	amyloidosis therapy
551	DIFFRACTAIC ACID	140415-21	F06	10	51	0.196078	C20H22O7	374.394	antiproliferative
552	11a-ACETOXYPROGESTERONE	140415-25	A05	10	51	0.196078	C23H32O4	372.509	metabolite of progesterone
553	3,4'-DIHYDROXYFLAVONE	140415-25	B07	10	51	0.196078	C15H10O4	254.245
554	DICYANDIAMIDE	140415-30	G10	10	51	0.196078	C2H4N4	84.081	antibacterial, nitification inhibitor
555	PROMETHAZINE HYDROCHLORIDE	140415-04	H11	9	46	0.195652	C17H21ClN2S	320.887	antihistaminic
556	ROPINIROLE HYDROCHLORIDE	140415-12	B07	9	46	0.195652	C16H25ClN2O	296.843	dopamine receptor agonist, antiParkinsonian
557	EPIAFZELECHIN (2R,3R)(-)	140415-21	H04	9	46	0.195652	C15H14O5	274.276	antiviral
558	BRAZILIN	140415-24	E03	9	46	0.195652	C16H14O5	286.287	inhibits platelet aggregation, PLA2, PKC, protein phosphatase, insulin receptor kinase, nitric oxide synthase, antineoplastic
559	NIFEDIPINE	140415-04	C02	8	41	0.195122	C17H18N2O6	346.343	antianginal, antihypertensive
560	PYRANTEL PAMOATE	140415-05	A06	8	41	0.195122	C34H30N2O6S	594.692	anthelmintic
561	HAEMATOXYLIN PENTAACETATE	140415-25	D08	8	41	0.195122	C26H24O12	528.474
562	DIMETHYLFRAXETIN	140415-25	F02	8	41	0.195122	C12H12O5	236.226
563	HYDROQUININE HYDROBROMIDE HYDRATE	140415-29	H07	8	41	0.195122	C20H29BrN2O3	425.37	inhibits muscle cramps, depigmentor
564	HYDROCHLOROTHIAZIDE	140415-03	D03	7	36	0.194444	C7H8ClN3O4S2	297.741	diuretic
565	HYDROCORTISONE PHOSPHATE TRIETHYLAMINE	140415-03	D06	7	36	0.194444	C33H61N2O8P	644.837	glucocorticoid
566	STREPTOMYCIN SULFATE [5mM; 10% aq DMSO + 5mM ethanolamine]	140415-05	C07	7	36	0.194444	C21H41N7O16S	679.662	antibacterial (tuberculostatic)
567	PRAMOXINE HYDROCHLORIDE	140415-07	A08	7	36	0.194444	C17H28ClNO3	329.871	anesthetic (topical)
568	SERTRALINE HYDROCHLORIDE	140415-12	E03	7	36	0.194444	C17H18Cl3N	342.699	antidepressant, 5HT uptake inhibitor
569	GABOXADOL HYDROCHLORIDE	140415-18	H09	7	36	0.194444	C6H9ClN2O2	176.604	GABAa agonist, GABAc antagonist
570	CINOCTRAMIDE	140415-20	H04	7	36	0.194444	C18H25NO4	319.404	anesthetic
571	OLEANOLIC ACID ACETATE	140415-26	F10	7	36	0.194444	C32H50O4	498.753
572	AKLAVINE HYDROCHLORIDE	140415-29	G10	7	36	0.194444	C30H36ClNO10	606.075	antibacterial, antineoplastic
573	PRILOCAINE HYDROCHLORIDE	140415-09	G04	26	134	0.19403	C13H21ClN2O	256.778	anesthetic (local)
574	FLUMEQUINE	140415-06	E11	6	31	0.193548	C14H12FNO3	261.255	antibacterial
575	CHLORMEZANONE	140415-15	H07	12	62	0.193548	C11H12ClNO3S	273.74	anxiolytic, muscle relaxant
576	PROTRYPTYLINE HYDROCHLORIDE	140415-15	B11	11	57	0.192982	C19H22ClN	299.847	antidepressant
577	MODALINE SULFATE	140415-15	E07	11	57	0.192982	C10H17N3O4S	275.329	antidepressant, antisecretory
578	FUSIDIC ACID	140415-03	B07	10	52	0.192308	C31H48O6	516.725	antibacterial
579	PHENIRAMINE MALEATE	140415-04	F04	10	52	0.192308	C20H24N2O4	356.425	antihistaminic
580	ACECLIDINE	140415-06	H07	5	26	0.192308	C9H15NO2	169.225	muscarinic ACh agonist, antiglaucoma
581	AMCINONIDE	140415-10	D02	10	52	0.192308	C28H35FO7	502.585	glucocorticoid, antiinflammatory
582	FLUBENDAZOLE	140415-12	A06	5	26	0.192308	C17H13FN2O3	312.303	anthelmitic
583	OXFENDAZOLE	140415-12	F02	5	26	0.192308	C15H13N3O3S	315.353	anthelmintic
584	METYRAPONE	140415-15	C09	10	52	0.192308	C14H14N2O	226.28	diagnostic aid
585	LIPOAMIDE	140415-20	A09	10	52	0.192308	C8H15NOS2	205.343	hepatoprotectant
586	THIAMYLAL SODIUM	140415-15	G11	14	73	0.191781	C12H17N2NaO2S	276.335	anesthetic
587	PROCAINAMIDE HYDROCHLORIDE	140415-04	H05	9	47	0.191489	C13H22ClN3O	271.793	antiarrhythmic
588	THEOBROMINE	140415-16	A02	9	47	0.191489	C9H15N5O3	241.252	diuretic, bronchodilator, cardiotonic
589	FERULIC ACID	140415-24	H06	9	47	0.191489	C10H10O4	194.189	antineoplastic, choleretic, food preservative
590	ASIATIC ACID	140415-25	A07	9	47	0.191489	C30H48O5	488.714	wound healing, experimental carcinogen
591	OXYPHENCYCLIMINE HYDROCHLORIDE	140415-10	H09	13	68	0.191176	C20H29ClN2O3	380.919	anticholinergic
592	CLONAZEPAM	140415-16	B10	13	68	0.191176	C15H10ClN3O3	315.718	anticonvulsant, sedative
593	MILNACIPRAN HYDROCHLORIDE	140415-11	G07	4	21	0.190476	C15H23ClN2O	282.816	inhibitor of norepinephrine and seritonin uptake, treatment of fibromyalgia
594	BROMPERIDOL	140415-15	A10	12	63	0.190476	C21H23BrFNO2	420.325	antipsychotic
595	PROTOPORPHYRIN IX	140415-17	F10	8	42	0.190476	C34H34N4O4	562.674	hepatoprotectant
596	THIODIGLYCOL	140415-18	G07	8	42	0.190476	C4H10O2S	122.187	antineoplastic, alkylating agent
597	TIOPRONIN	140415-20	F02	8	42	0.190476	C5H9NO3S	163.196	hepatoprotectant, mucolytic
598	CHRYSANTHEMIC ACID, ETHYL ESTER	140415-21	B07	8	42	0.190476	C12H20O2	196.292	insecticide
599	LIMONIN	140415-27	H02	8	42	0.190476	C26H30O8	470.524	antiproliferative, antiviral, antiinflammatory, antinociceptive
600	PREGNENOLONE SULFATE, SODIUM SALT	140415-29	A10	8	42	0.190476	C21H31NaO5S	418.532	glucocortcoid, antiinflammatory, GABAa antagonist
601	LEVOCARNITINE	140415-10	H02	11	58	0.189655	C7H15NO3	161.202	cofactor for fatty acid metabolism, replenisher in arterial disease
602	CLORGILINE HYDROCHLORIDE	140415-20	F06	11	58	0.189655	C13H16Cl3NO	308.638	MAO-A inhibitor, antidepressant, antiparkinsonian
603	TROCLOSENE POTASSIUM	140415-15	G07	14	74	0.189189	C3Cl2KN3O3	236.06	antiinfective
604	FIPEXIDE HYDROCHLORIDE	140415-18	F10	7	37	0.189189	C20H22Cl2N2O4	425.315	psychostimulant
605	PHLORETIN	140415-21	A10	7	37	0.189189	C15H14O5	274.276	antidiabetic, inhibits glucose transport
606	PERUVOSIDE	140415-21	C08	7	37	0.189189	C30H44O9	548.68	cardiotonic
607	BAICALEIN	140415-23	C04	7	37	0.189189	C15H10O5	270.244	antiviral (HIV)
608	DIMETHYL GAMBOGINATE	140415-25	A10	7	37	0.189189	C40H49ClO8	693.285
609	PENICILLAMINE	140415-16	C07	13	69	0.188406	C7H18N2O3S	210.297	chelating agent (Cu), antirheumatic
610	AMANTADINE HYDROCHLORIDE	140415-01	C04	6	32	0.1875	C10H18ClN	187.715	antiviral, antiparkinsonian; treatment of drug-induced extrapyrimidal reactions
611	MESTRANOL	140415-03	H03	6	32	0.1875	C21H26O2	310.44	estrogen, with progesterone as oral contraceptive
612	PHENINDIONE	140415-04	F03	6	32	0.1875	C15H10O2	222.246	anticoagulant
613	SULCONAZOLE NITRATE	140415-07	B04	9	48	0.1875	C18H16Cl3N3O3S	460.77	antifungal
614	PAROXYPROPIONE	140415-20	F11	9	48	0.1875	C9H10O2	150.179	gonadotropic hormone inhibitor
615	DEACETYLGEDUNIN	140415-24	F11	9	48	0.1875	C26H32O6	440.541
616	IRIGENIN	140415-25	B03	12	64	0.1875	C18H16O8	360.323	antiinflammatory, inhibits NO and PGE synthesis
617	beta-SITOSTEROL	140415-28	E09	9	48	0.1875	C29H50O	414.721	antiinflammatory, immunomodulator
618	MONOCROTALINE	140415-28	F03	3	16	0.1875	C16H23NO6	325.365	antineoplastic, insect sterilant
619	HAEMATOPORPHYRIN	140415-28	D10	17	91	0.186813	C34H38N4O6	598.705	antidepressant, antineoplastic
620	ACESULFAME POTASSIUM	140415-15	E05	11	59	0.186441	C4H4KNO4S	201.247	sweetener
621	PANTOTHENIC ACID(d) Na salt	140415-15	E06	11	59	0.186441	C9H16NNaO5	241.221	vitamin B5
622	FOMEPIZOLE	140415-15	E11	11	59	0.186441	C4H6N2	82.1058	alcohol dehydrogenase inhibitor, antidote
623	NONIVAMIDE	140415-20	G10	11	59	0.186441	C17H27NO3	293.41	analgesic (topical), depletes Substance P
624	2,3,4'-TRIHYDROXY-4-METHOXYBENZOPHENONE	140415-25	B11	11	59	0.186441	C14H12O5	260.249
625	FLUORESCEIN	140415-13	A08	8	43	0.186047	C20H12O5	332.316	corneal trama indicator
626	DILAZEP DIHYDROCHLORIDE	140415-18	A03	8	43	0.186047	C31H46Cl2N2O10	677.626	vasodilator, platelet aggregation inhibitor
627	OXEDRINE	140415-19	H02	8	43	0.186047	C9H13NO2	167.209	anti-obesity
628	HARMOL HYDROCHLORIDE	140415-21	B03	8	43	0.186047	C12H11ClN2O	234.687	MAO inhibitor
629	APIGENIN DIMETHYL ETHER	140415-21	C03	8	43	0.186047	C17H14O5	298.298
630	MITOMYCIN	140415-01	B04	5	27	0.185185	C15H18N4O5	334.335	antineoplastic
631	CLOFIBRATE	140415-10	A05	10	54	0.185185	C12H15ClO3	242.705	antihyperlipidemic
632	PENTETIC ACID	140415-15	D10	10	54	0.185185	C14H23N3O10	393.354	chelating agent, diagnostic aid
633	EVANS BLUE	140415-16	D08	10	54	0.185185	C34H24N6Na4O14S4	960.817	glutamate uptake inhibitor, AMPA blocker
634	MEPIROXOL	140415-20	G02	10	54	0.185185	C6H7NO2	125.128	antihyperlipemic
635	BISOPROLOL FUMARATE	140415-15	D09	12	65	0.184615	C22H35NO8	441.526	beta-blocker, antihypertensive
636	DILTIAZEM HYDROCHLORIDE	140415-16	A08	12	65	0.184615	C22H27ClN2O4S	450.988	Ca channel blocker, coronary vasodilator
637	SODIUM OXYBATE	140415-01	B06	7	38	0.184211	C4H7NaO3	126.088	anesthetic
638	GRAMICIDIN (gramicidin A shown)	140415-03	C02	7	38	0.184211	C99H140N20O17	1882.34	antibacterial
639	PROPANTHELINE BROMIDE	140415-05	A02	7	38	0.184211	C23H30BrNO3	448.404	anticholinergic
640	OLMESARTAN MEDOXOMIL	140415-12	C05	7	38	0.184211	C29H30N6O6	558.599	Angiotensin II inhibitor prodrug, antihypertensive
641	CARAPIN-8(9)-ENE	140415-24	A03	7	38	0.184211	C27H30O7	466.536
642	4-HYDROXYCHALCONE	140415-27	A08	7	38	0.184211	C15H12O2	224.262	anti-angiogenesis, antineoplastic
643	DIHYDROFOLIC ACID	140415-27	C02	7	38	0.184211	C19H21N7O6	443.423	antidote to methotrexate toxicity
644	EUGENOL	140415-03	A07	9	49	0.183673	C10H12O2	164.206	analgesic (topical), antiseptic, antifungal
645	12-HYDROXY-4,4-BISNOR-4,8,11,13-PODOCARPATETRAEN-3-ONE	140415-29	E05	9	49	0.183673	C15H16O2	228.294
646	TANSHINONE IIA	140415-28	D05	13	71	0.183099	C19H18O3	294.354	antineoplastic, bone resorption inhibitor, antiproliferative, apoptosis inducer
647	ACEBUTOLOL HYDROCHLORIDE	140415-06	B05	4	22	0.181818	C18H29ClN2O4	372.896	antihypertensive, antianginal, antiarrhythmic
648	OUABAIN OCTAHYDRATE	140415-06	B11	4	22	0.181818	C29H60O20	728.79	antiarrhythmic, cardiotonic, hypertensive, Na/K ATPase inhibitor
649	HYDROQUINONE	140415-11	D10	2	11	0.181818	C6H6O2	110.114	depigmentor, antioxidant
650	MESORIDAZINE BESYLATE	140415-12	A03	4	22	0.181818	C27H32N2O4S3	544.759	antpsychotic
651	ETHYNODIOL DIACETATE	140415-15	B07	8	44	0.181818	C24H32O4	384.52	progestin
652	CYPERMETHRIN	140415-18	H04	4	22	0.181818	C22H19Cl2NO3	416.308	insecticide
653	PERINDOPRILAT	140415-19	D06	10	55	0.181818	C17H28N2O5	340.423	antihypertensive, antfibrotic
654	OXOLAMINE CITRATE	140415-19	H09	8	44	0.181818	C20H27N3O8	437.453	antitussive
655	2-THIOURACIL	140415-20	F10	8	44	0.181818	C4H4N2OS	128.153	antiviral, thyroid depressant
656	GRAYANOTOXIN I	140415-21	C02	8	44	0.181818	C22H36O7	412.528	sodium channel stabilizer
657	FISSINOLIDE	140415-21	G08	10	55	0.181818	C29H36O8	512.605
658	ASTRAGALOSIDE IV	140415-21	H06	8	44	0.181818	C41H68O14	784.991	vasodilator, antihypertensive, antiaging
659	MENTHONE	140415-24	G02	6	33	0.181818	C10H18O	154.254
660	AVOCATIN A	140415-27	F06	8	44	0.181818	C38H70O8	654.977	antibacterial, antifungal
661	SKATOLE	140415-27	G09	8	44	0.181818	C9H9N	131.179	insect attractant
662	1,2-DIMETHYLHYDRAZINE HYDROCHLORIDE	140415-30	G05	13	72	0.180556	C2H10Cl2N2	133.021	carcinogen
663	NEOMYCIN SULFATE	140415-04	B09	9	50	0.18	C23H48N6O17S	712.733	antibacterial
664	AMITRAZ	140415-12	F03	9	50	0.18	C19H23N3	293.415	scabicide
665	HARMALOL	140415-26	C05	9	50	0.18	C12H14N2O	202.258	neuroprotective
666	MYRICETIN	140415-26	E05	9	50	0.18	C15H10O8	318.242	antiHIV, topoisomerase II inhibitor
667	RHOIFOLIN	140415-26	G03	9	50	0.18	C27H30O14	578.532	antiinflammatory
668	HYDROXYUREA	140415-03	D09	7	39	0.179487	CH4N2O2	76.0552	antineoplastic, inhibits ribonucleoside diphosphate reductase
669	TRIPELENNAMINE CITRATE	140415-05	H02	7	39	0.179487	C22H29N3O7	447.492	antihistaminic
670	SALICIN	140415-07	H11	7	39	0.179487	C13H18O7	286.284	analgesic, antipyretic
671	METHYLPHENIDATE HYDROCHLORIDE	140415-15	A03	7	39	0.179487	C14H20ClNO2	269.774	CNS stimulant
672	2',3-DIHYDROXY-4,4',6'-TRIMETHOXYCHALCONE	140415-21	A03	7	39	0.179487	C18H18O6	330.341
673	HECOGENIN	140415-24	H02	7	39	0.179487	C27H42O4	430.633	antiinflammatory
674	BERBAMINE HYDROCHLORIDE	140415-28	H07	7	39	0.179487	C37H42Cl2N2O6	681.663	antihypertensive, skeletal muscle relaxant
675	PYROGALLIN	140415-30	A03	7	39	0.179487	C11H8O4	204.184	antiinfectant
676	CLEMIZOLE HYDROCHLORIDE	140415-20	C08	12	67	0.179104	C19H21Cl2N3	362.305	H1-antihistamine
677	NOSCAPINE HYDROCHLORIDE	140415-04	D03	5	28	0.178571	C22H24ClNO7	449.892	antitussive
678	WARFARIN	140415-06	A04	5	28	0.178571	C19H16O4	308.337	anticoagulant, rodenticide
679	SACCHARIN	140415-07	C03	5	28	0.178571	C7H5NO3S	183.187	sweetener
680	EDROPHONIUM CHLORIDE	140415-16	A09	10	56	0.178571	C10H16ClNO	201.698	acetylcholinesterase inhibitor
681	TRANEXAMIC ACID	140415-16	C11	10	56	0.178571	C10H22N2O3	218.298	hemostatic
682	OXALIPLATIN	140415-16	F09	5	28	0.178571	C8H14N2O4Pt	397.302	antineoplastic
683	ACONITIC ACID	140415-22	G08	20	112	0.178571	C6H6O6	174.111
684	LARIXOL ACETATE	140415-22	H09	10	56	0.178571	C22H36O3	348.53
685	ETHANOLAMINE OLEATE	140415-15	F04	13	73	0.178082	C20H41NO3	343.555	sclerosing agent
686	SODIUM SALICYLATE	140415-05	B11	8	45	0.177778	C7H5NaO3	160.106	keratolytic
687	LIDOCAINE HYDROCHLORIDE	140415-06	C08	8	45	0.177778	C14H23ClN2O	270.805	anesthetic (local), antiarrhythmic
688	TANNIC ACID	140415-11	B02	8	45	0.177778	C76H52O46	1701.23	nonspecific enzyme/receptor blocker
689	AZTREONAM	140415-12	B03	8	45	0.177778	C13H17N5O8S2	435.437	antibiotic
690	TEGASEROD MALEATE	140415-12	D05	8	45	0.177778	C20H27N5O5	417.469	5HT4 receptor agonist, peristaltic stimulant
691	DIPTERYXIN	140415-21	C07	8	45	0.177778	C17H14O6	314.298
692	ICARIIN	140415-24	A11	8	45	0.177778	C33H40O15	676.678	hepatoprotective
693	KOJIC ACID	140415-26	F11	8	45	0.177778	C6H6O4	142.112	chelator, antibacterial, skin whitening agent
694	HELENINE	140415-27	E06	8	45	0.177778	C15H20O2	232.325	anthelmintic, antibacterial, antineoplastic
695	CYCLOPAMINE	140415-30	A02	8	45	0.177778	C27H41NO2	411.633	antineoplastic, inhibits Hh signaling pathway
696	TRIMIPRAMINE MALEATE	140415-09	C06	22	124	0.177419	C24H30N2O4	410.518	antidepressant
697	TOPOTECAN HYDROCHLORIDE	140415-10	E11	11	62	0.177419	C23H24ClN3O5	457.918	antineoplastic; topoisomerase I inhibitor
698	DOCONEXENT	140415-20	D06	11	62	0.177419	C22H32O2	328.499	PAF inhibitor
699	SILIBININ	140415-20	G07	11	62	0.177419	C25H22O10	482.448	hepatoprotective agent, antioxidant
700	GRISEOFULVIN	140415-01	A02	6	34	0.176471	C17H17ClO6	352.774	antifungal, inhibits mitosis in metaphase
701	ETHIONAMIDE	140415-03	A03	3	17	0.176471	C8H10N2S	166.246	antibacterial, tuberculostatic
702	METAPROTERENOL	140415-03	H04	6	34	0.176471	C11H17NO3	211.263	bronchodilator
703	NITROFURANTOIN	140415-04	C03	6	34	0.176471	C8H6N4O5	238.161	antibacterial
704	NOVOBIOCIN SODIUM	140415-04	D04	6	34	0.176471	C31H35N2NaO11	634.621	antibacterial
705	QUINACRINE HYDROCHLORIDE	140415-05	A11	6	34	0.176471	C23H32Cl3N3O	472.89	anthelmintic, antimalarial, intercalating agent
706	MERBROMIN	140415-06	A07	3	17	0.176471	C20H8Br2HgNa2O6	750.661	antibacterial
707	PENCICLOVIR	140415-08	B10	6	34	0.176471	C10H15N5O3	253.263	antiviral
708	OXAPROZIN	140415-12	E07	3	17	0.176471	C18H15NO3	293.325	antiinflammatory
709	PHENYLETHYL ALCOHOL	140415-13	A10	9	51	0.176471	C8H10O	122.168	antimicrobial
710	OMEGA-3-ACID ESTERS (EPA shown)	140415-16	G05	6	34	0.176471	C22H34O2	330.515	hypolipidemic
711	ESCIN	140415-19	C03	9	51	0.176471	C55H86O24	1131.28	membrane permeabilizer
712	POMIFERIN	140415-23	D02	6	34	0.176471	C25H24O6	420.466	antioxidant
713	XANTHYLETIN	140415-24	D04	12	68	0.176471	C14H12O3	228.25	antineoplastic
714	DIGOXIGENIN	140415-25	B02	9	51	0.176471	C23H34O5	390.524	cardiotonic, positive inotropic activity
715	PODOTOTARIN	140415-26	B10	9	51	0.176471	C40H58O2	570.907
716	CYPROHEPTADINE HYDROCHLORIDE	140415-15	A11	10	57	0.175439	C21H22ClN	323.869	H1-antihistamine, antipruritic
717	CARBARIL	140415-19	D09	10	57	0.175439	C12H11NO2	201.227	antiparacitic, insecticide
718	BRASSYLIC ACID	140415-28	B04	10	57	0.175439	C13H24O4	244.334	antimicrobial
719	HARMOL	140415-28	B10	10	57	0.175439	C12H10N2O	198.226	antineoplastic, apoptosis inducer
720	LOXOPROFEN	140415-18	C08	7	40	0.175	C15H18O3	246.309	antiinflammatory, analgesic
721	BISSALICYL FUMARATE	140415-29	G02	7	40	0.175	C18H12O8	356.292	crosslinking agent (hemoglobin)
722	TELENZEPINE HYDROCHLORIDE	140415-19	C11	11	63	0.174603	C19H23ClN4O2S	406.938	antiulcer, M1 muscarinic antagonist
723	DEOXYSAPPANONE B 7,4'-DIMETHYL ETHER	140415-24	F09	11	63	0.174603	C18H18O5	314.341
724	BISACODYL	140415-01	E11	4	23	0.173913	C22H19NO4	361.401	cathartic
725	HOMATROPINE METHYLBROMIDE	140415-03	D02	8	46	0.173913	C17H24BrNO3	370.29	anticholinergic (opthalmic)
726	OXYTETRACYCLINE	140415-04	E04	4	23	0.173913	C22H25ClN2O9	496.906	antibacterial
727	PHENELZINE SULFATE	140415-04	F02	8	46	0.173913	C8H14N2O4S	234.276	antidepressant
728	HYDRASTINE (1R, 9S)	140415-06	C07	8	46	0.173913	C21H21NO6	383.405	antihypertensive, sedative, antibacterial
729	CITALOPRAM HYDROBROMIDE	140415-11	C02	4	23	0.173913	C20H22BrFN2O	405.314	antidepressant, 5HT reuptake inhibitor
730	PAMABROM	140415-15	A06	8	46	0.173913	C11H18BrN5O3	348.202	diuretic
731	DECAMETHONIUM BROMIDE	140415-15	C04	8	46	0.173913	C16H38Br2N2	418.303	neuromuscular blocker
732	MALATHION	140415-16	C10	4	23	0.173913	C10H19O6PS2	330.361	pediculicide, insecticide, cholinesterase inhibitor
733	6,4'-DIMETHOXYFLAVONE	140415-24	A04	8	46	0.173913	C17H14O4	282.299
734	RESVERATROL	140415-24	B02	8	46	0.173913	C14H12O3	228.25	antifungal, antibacterial
735	HARMINE	140415-28	A04	8	46	0.173913	C13H12N2O	212.253	antiparkinsonian, CNS stimulant
736	DIALLYL SULFIDE	140415-28	C02	12	69	0.173913	C6H10S	114.211	antibacterial, antifungal, antineoplastic, antihypercholesterolaemic, hepatoprotectant
737	EPIGALLOCATECHIN	140415-22	E06	17	98	0.173469	C15H14O7	306.275	antineoplastic
738	NEOSTIGMINE BROMIDE	140415-04	B10	9	52	0.173077	C12H19BrN2O2	303.201	cholinergic
739	ANCITABINE HYDROCHLORIDE	140415-19	C07	14	81	0.17284	C9H12ClN3O4	261.667	antineoplastic
740	SULFAMETHAZINE	140415-05	D03	5	29	0.172414	C12H14N4O2S	278.335	antibacterial
741	AMBROXOL HYDROCHLORIDE	140415-18	E09	10	58	0.172414	C13H19Br2ClN2O	414.57	expectorant
742	AMINOHIPPURIC ACID	140415-09	A09	16	93	0.172043	C9H10N2O3	194.192	renal function diagnosis
743	ARBUTIN	140415-22	C10	16	93	0.172043	C12H16O7	272.257	tyrosinase inhibitor, depigmentor, antitussive
744	FEBUXOSTAT	140415-11	F04	11	64	0.171875	C16H16N2O3S	316.382	xanthine oxidase/dehydrogenase inhibitor
745	TRIPROLIDINE HYDROCHLORIDE	140415-05	H03	6	35	0.171429	C19H23ClN2	314.862	antihistaminic
746	CEFORANIDE	140415-08	H03	6	35	0.171429	C20H21N7O6S2	519.562	antibacterial
747	ROFECOXIB	140415-11	D08	6	35	0.171429	C17H14O4S	314.363	COX2 inhibitor, antiinflammatory, antiarthritic
748	NIFENAZONE	140415-18	G03	6	35	0.171429	C17H16N4O2	308.343	analgesic, antiinflammatory
749	APIIN	140415-23	E02	6	35	0.171429	C26H28O14	564.505
750	ANDROGRAPHOLIDE	140415-25	E05	6	35	0.171429	C20H30O5	350.459	antineoplastic
751	NEROLIDOL	140415-25	G04	6	35	0.171429	C15H26O	222.374	anti-ulcer, insect antifeedant
752	METRONIDAZOLE	140415-04	A10	7	41	0.170732	C6H9N3O3	171.157	antiprotozoal
753	OXYPHENBUTAZONE	140415-04	E02	7	41	0.170732	C19H20N2O3	324.383	antiinflammatory
754	CEFAMANDOLE NAFATE	140415-07	F09	7	41	0.170732	C19H17N6NaO6S2	512.502	antibacterial
755	KAWAIN	140415-27	D02	7	41	0.170732	C14H14O3	230.266	anticonvulsant, analgesic, anxiolytic, suppreses excitatory postsynaptic potential
756	LAPACHOL METHYL ETHER	140415-27	D09	7	41	0.170732	C16H16O3	256.304
757	5-FLUOROINDOLE-2-CARBOXYLIC ACID	140415-30	A08	7	41	0.170732	C9H6FNO2	179.152	NMDA receptor antagonist, anticonvulsant
758	5-CHLOROINDOLE-2-CARBOXYLIC ACID	140415-22	A02	15	88	0.170455	C9H6ClNO2	195.607	NMDA receptor antagonist (gly)
759	EUCALYPTOL	140415-03	A05	8	47	0.170213	C10H18O	154.254	anthelmintic, antiseptic, expectorant
760	STREPTOZOSIN	140415-05	C08	8	47	0.170213	C8H15N3O7	265.225	antineoplastic, alkylating agent
761	ERYTHROMYCIN ESTOLATE	140415-07	C05	8	47	0.170213	C52H97NO18S	1056.41	antibacterial
762	TRETINOIN	140415-07	E04	8	47	0.170213	C20H28O2	300.445	keratolytic, antiacne, antineoplastic
763	IPRONIAZID PHOSPHATE	140415-17	D04	8	47	0.170213	C9H16N3O5P	277.219	monoamine oxidase inhibitor, antidepressant
764	meta-CRESYL ACETATE	140415-20	C02	8	47	0.170213	C9H10O2	150.179	antiseptic (topical)
765	PIDOLIC ACID	140415-20	D02	8	47	0.170213	C5H7NO3	129.116
766	1,7-DIDEACETOXY-1,7-DIOXO-3-DEACETYLKHIVORIN	140415-24	A09	8	47	0.170213	C26H32O7	456.541
767	FRIEDELIN	140415-24	C07	8	47	0.170213	C30H50O	426.732
768	DIHYDROGEDUNIC ACID, METHYL ESTER	140415-24	C10	8	47	0.170213	C26H36O8	476.572
769	1,2alpha-EPOXYDEACETOXYDIHYDROGEDUNIN	140415-25	A11	8	47	0.170213	C26H32O7	456.541
770	OXYMETAZOLINE HYDROCHLORIDE	140415-04	D11	9	53	0.169811	C16H25ClN2O	296.843	adrenergic agonist, nasal decongestant
771	CELECOXIB	140415-10	B07	9	53	0.169811	C17H14F3N3O2S	381.379	antiarthritic, cyclooxygenase2 inhibitor
772	TENOFOVIR	140415-17	H08	9	53	0.169811	C11H21N6O5P	348.301	antiviral, RT inhibitor
773	3,7-EPOXYCARYOPHYLLAN-6-ONE	140415-22	E02	16	95	0.168421	C15H24O2	236.357
774	ALLOPURINOL	140415-01	C02	5	30	0.166667	C5H4N4O	136.114	antihyperuricemia, antigout, antiurolithic
775	MECLOFENAMATE SODIUM	140415-03	G06	6	36	0.166667	C14H10Cl2NNaO2	318.137	antiinflammatory, antipyretic
776	CHLOROQUINE DIPHOSPHATE	140415-06	A09	6	36	0.166667	C18H32ClN3O8P2	515.872	antimalarial, antiamebic, antirheumatic, intercalating agent
777	ADENOSINE PHOSPHATE	140415-06	B06	5	30	0.166667	C10H14N5O7P	347.226	vasodilator, neuromodulator
778	CIMETIDINE	140415-06	C05	7	42	0.166667	C10H16N6S	252.343	antiulcer
779	PUROMYCIN DIHYDROCHLORIDE	140415-06	G07	7	42	0.166667	C22H31Cl2N7O5	544.442	antineoplastic, antiprotozoal
780	SULFADIMETHOXINE	140415-07	A11	4	24	0.166667	C12H14N4O4S	310.334	antibacterial
781	CARBENOXOLONE SODIUM	140415-07	D09	5	30	0.166667	C34H48Na2O7	614.737	antiinflammatory, antisecretory, antiulcer
782	CARPROFEN	140415-07	D10	4	24	0.166667	C15H12ClNO2	273.721	antiinflammatory, analgesic
783	NILUTAMIDE	140415-11	B10	7	42	0.166667	C12H10F3N3O4	317.226	antiandrogen
784	BUSPIRONE HYDROCHLORIDE	140415-16	A03	13	78	0.166667	C21H32ClN5O2	421.974	5HT1a receptor agonist, anxiolytic
785	ACEGLUTAMIDE	140415-17	C02	7	42	0.166667	C9H19N3O5	249.269	nootropic
786	BENFOTIAMINE	140415-17	E09	7	42	0.166667	C23H37N6O8PS	588.625	vitamin B1
787	PYRONARIDINE TETRAPHOSPHATE	140415-18	A04	7	42	0.166667	C29H44ClN5O18P4	910.045	antimalarial
788	BETAMIPRON	140415-19	D04	7	42	0.166667	C10H11NO3	193.204	antibacterial, renal protectant, sweetener
789	NIALAMIDE	140415-20	C07	9	54	0.166667	C16H18N4O2	298.347	MAO inhibitor
790	BENZOCLIDINE	140415-20	E02	7	42	0.166667	C14H17NO2	231.297	antihypertensive
791	CARYOPHYLLENE [t(-)]	140415-21	C09	5	30	0.166667	C14H22	190.331
792	KOBUSONE	140415-21	H03	6	36	0.166667	C14H22O2	222.33
793	3-DESHYDROXYSAPPANOL TRIMETHYL ETHER	140415-24	G05	8	48	0.166667	C19H22O5	330.384
794	INDOXYL ACETATE	140415-27	A02	5	30	0.166667	C10H9NO2	175.189	plant growth promoter
795	SALVINORIN A	140415-27	E04	6	36	0.166667	C23H28O8	432.475	k-opiod receptor agonist, psychotropic
796	PICROPODOPHYLLIN	140415-28	H02	7	42	0.166667	C22H22O8	414.416	Insulin growth factor 1 receptor inhibitor, antineoplastic
797	3-ISOBUTYL-1-METHYLXANTHINE	140415-29	G05	6	36	0.166667	C10H14N4O2	222.249	phosphodiesterase inhibitor
798	INDOLE-2-CARBOXYLIC ACID	140415-30	C09	8	48	0.166667	C9H7NO2	161.162	NMDA receptor antagonist (gly)
799	POMIFERIN TRIMETHYL ETHER	140415-30	D05	7	42	0.166667	C28H30O6	462.548
800	PROSCILLARIDIN A	140415-15	D08	11	67	0.164179	C30H42O8	530.664	cardiotonic
801	TOCAINIDE HYDROCHLORIDE	140415-15	D05	9	55	0.163636	C11H17ClN2O	228.724	anti-arrhythmic
802	PIMAGEDINE HYDROCHLORIDE	140415-15	F07	9	55	0.163636	CH7ClN4	110.547	glycosylation inhibitor
803	DULOXETINE HYDROCHLORIDE	140415-16	E10	9	55	0.163636	C18H20ClNOS	333.883	antidepressant
804	CARZENIDE	140415-19	E07	9	55	0.163636	C7H7NO4S	201.202	diuretic, carbonic anhydrase inhibitor
805	GRAMINE	140415-28	D08	9	55	0.163636	C11H14N2	174.248
806	TRIMEDLURE	140415-29	D05	9	55	0.163636	C12H21ClO2	232.753	arthropod pheromone
807	PYRETHRINS	140415-01	B07	8	49	0.163265	C20H26O3	314.428	insecticide, Na channel toxin
808	OXANTEL PAMOATE	140415-15	B09	8	49	0.163265	C36H32N2O7	604.666	anthelmintic
809	GALLIC ACID	140415-17	A03	8	49	0.163265	C7H6O5	170.123	antineoplastic, astringent, antibacterial
810	DOXIFLURIDINE	140415-18	B08	8	49	0.163265	C9H11FN2O5	246.197	antineoplastic, pyrimidine antimetabolite
811	CHOLESTAN-3-ONE	140415-25	F03	8	49	0.163265	C27H46O	386.667
812	L-DEOXYALLIIN	140415-26	C02	8	49	0.163265	C6H11NO2S	161.224	antineoplastic
813	IMIPRAMINE HYDROCHLORIDE	140415-03	E03	7	43	0.162791	C19H25ClN2	316.877	antidepressant
814	FLUMETHASONE	140415-07	C09	7	43	0.162791	C22H28F2O5	410.462	antiinflammatory
815	LANATOSIDE C	140415-07	D04	7	43	0.162791	C49H76O20	985.14	cardiotonic
816	BRONOPOL	140415-18	B04	7	43	0.162791	C3H6BrNO4	199.99	antiinfective
817	TIMONACIC	140415-18	G06	7	43	0.162791	C4H7NO2S	133.17	hepatoprotectant
818	SOLASODINE	140415-23	D11	7	43	0.162791	C27H43NO2	413.649	antineoplastic, antiinflammatory
819	PECTOLINARIN	140415-24	E10	7	43	0.162791	C29H34O15	622.585	antiinflammatory, analgesic
820	3alpha-HYDROXY-3-DEOXYANGOLENSIC ACID METHYL ESTER	140415-26	B02	7	43	0.162791	C27H36O7	472.584
821	ABRINE	140415-26	D10	7	43	0.162791	C12H14N2O2	218.258	inhibits cataract formation
822	ESCULIN MONOHYDRATE	140415-28	G10	7	43	0.162791	C15H18O10	358.305	antiinflammatory
823	CAMPHOR (1R)	140415-01	F06	6	37	0.162162	C10H16O	152.238	analgesic, antiinfective, antipruritic
824	CEFOTAXIME SODIUM	140415-01	G04	6	37	0.162162	C16H16N5NaO7S2	477.453	antibacterial
825	CHLOROCRESOL	140415-01	H06	6	37	0.162162	C7H7ClO	142.586	antiinfectant
826	MERCAPTOPURINE	140415-03	H02	6	37	0.162162	C5H4N4S	152.178	antineoplastic, purine antimetabolite
827	TIMOLOL MALEATE	140415-05	F03	6	37	0.162162	C17H28N4O7S	432.499	betaadrenergic blocker
828	RABEPRAZOLE SODIUM	140415-15	A05	6	37	0.162162	C18H20N3NaO3S	381.432	gastric acid secretion inhibitor
829	D-PHENYLALANINE	140415-17	G04	6	37	0.162162	C9H12ClNO2	201.654	antidepressant
830	HEXAMETHYLQUERCETAGETIN	140415-23	G02	6	37	0.162162	C21H22O8	402.405
831	CAMPTOTHECIN	140415-25	G06	6	37	0.162162	C20H16N2O4	348.362	antineoplastic
832	ISOGENISTEIN TRIMETHYL ETHER	140415-29	F03	6	37	0.162162	C18H16O5	312.325
833	TEMAZEPAM	140415-15	H03	10	62	0.16129	C16H13ClN2O2	300.747	sedative, minor tranquilizer
834	DERRUSTONE	140415-27	G07	5	31	0.16129	C18H14O6	326.309
835	ESTRADIOL DIACETATE	140415-29	G03	5	31	0.16129	C22H28O4	356.466	estrogen
836	3beta-HYDROXY-23,24-BISNORCHOL-5-ENIC ACID	140415-23	A06	14	87	0.16092	C22H34O3	346.514
837	PHENFORMIN HYDROCHLORIDE	140415-15	B10	9	56	0.160714	C10H16ClN5	241.726	antidiabetic
838	EPITHEAFLAVIC ACID	140415-26	A06	9	56	0.160714	C21H16O10	428.356
839	AZATHIOPRINE	140415-01	D11	4	25	0.16	C9H7N7O2S	277.266	immunosuppressant, antineoplastic, antirheumatic
840	TRIFLURIDINE	140415-11	C07	8	50	0.16	C10H11F3N2O5	296.205	antiviral (opthalmic)
841	ZOXAZOLAMINE	140415-19	D03	8	50	0.16	C7H5ClN2O	168.584	muscle relaxant, antirrheumatic
842	3-HYDROXYTYRAMINE	140415-21	F10	8	50	0.16	C8H11NO2	153.182	dopaminergic
843	SITOSTERYL ACETATE	140415-24	B08	8	50	0.16	C31H52O2	456.759
844	ORSELLINIC ACID, ETHYL ESTER	140415-24	F02	4	25	0.16	C10H12O4	196.205
845	PHENETHYLAMINE HYDROCHLORIDE	140415-28	B11	8	50	0.16	C8H12ClN	157.645	CNS stimulant
846	TAMOXIFEN CITRATE	140415-05	E02	7	44	0.159091	C32H37NO8	563.654	estrogen antagonist, antineoplastic
847	THALIDOMIDE	140415-10	A10	7	44	0.159091	C13H10N2O4	258.236	hypnotic
848	DICTAMNINE	140415-23	D04	7	44	0.159091	C12H9NO2	199.211	antifungal, vasal relaxant, smooth muscle contractant
849	PHENYLBUTYRATE SODIUM	140415-29	D11	7	44	0.159091	C10H11NaO2	186.188	antihyperlipidemic
850	CYPROTERONE ACETATE	140415-02	C05	6	38	0.157895	C24H29ClO4	416.949	antiandrogen
851	HETACILLIN POTASSIUM	140415-03	C07	6	38	0.157895	C19H22KN3O4S	427.571	antibacterial
852	METHOXAMINE HYDROCHLORIDE	140415-03	H11	6	38	0.157895	C11H18ClNO3	247.724	alpha1 adrenoreceptor agonist, vasoconstrictor
853	RESORCINOL	140415-05	B06	3	19	0.157895	C6H6O2	110.114	keratolytic, antiseborheic
854	ITRACONAZOLE HYDROCHLORIDE	140415-16	A07	6	38	0.157895	C35H40Cl4N8O4	778.572	antifungal
855	PITAVASTATIN CALCIUM	140415-16	G06	3	19	0.157895	C25H23CaFNO4	460.545	HMGA reductase inhibitor
856	CITRONELLAL (R+)	140415-26	A05	6	38	0.157895	C10H18O	154.254	insect repellent
857	BISPHENOL A	140415-29	B03	6	38	0.157895	C15H16O2	228.294	endocrine disruptor, estrogen mimic
858	RISEDRONATE SODIUM	140415-10	G06	11	70	0.157143	C7H10NNaO7P2	305.098	calcium regulator
859	PIROXICAM	140415-04	G05	8	51	0.156863	C15H13N3O4S	331.353	antiinflammatory
860	FENOPROFEN	140415-06	F11	8	51	0.156863	C15H14O3	242.277	antiinflammatory
861	DEXTROAMPHETAMINE SULFATE	140415-16	H05	8	51	0.156863	C9H15NO4S	233.288	CNS stimulant
862	EFAROXAN HYDROCHLORIDE	140415-20	F03	8	51	0.156863	C13H17ClN2O	252.746	insulin secretagogue, alpha2 adrenorecetor antagonist
863	HEMATEIN	140415-21	C10	8	51	0.156863	C16H12O6	300.27	CK2 inhibitor, antineoplastic, TNFa inhibitor, antiinflammatory
864	KHAYANTHONE	140415-23	D10	8	51	0.156863	C32H42O9	570.686
865	ERGOSTEROL ACETATE	140415-25	A09	8	51	0.156863	C32H50O2	466.754
866	4-METHYLESCULETIN	140415-28	G03	8	51	0.156863	C10H8O4	192.173
867	CANAGLIFLOZIN	140415-03	E06	5	32	0.15625	C24H25FO5S	444.526	antidiabetic
868	RISPERIDONE	140415-15	D03	10	64	0.15625	C23H27FN4O2	410.496	neuroleptic
869	alpha-HYDROXYDEOXYCHOLIC ACID	140415-21	B06	5	32	0.15625	C24H40O4	392.584
870	DAIDZEIN	140415-25	G08	5	32	0.15625	C15H10O4	254.245	phytoestrogen
871	TROMETHAMINE	140415-16	E05	12	77	0.155844	C4H11NO3	121.137	osmotic diuretic, alkalizer
872	INDOMETHACIN	140415-03	E05	7	45	0.155556	C19H16ClNO4	357.797	antiinflammatory, antipyretic, analgesic
873	MELPHALAN	140415-03	G10	7	45	0.155556	C13H18Cl2N2O2	305.207	antineoplastic, alkylating agent
874	TRAMIPROSATE	140415-06	H08	7	45	0.155556	C3H9NO3S	139.174	antibacterial; GABA agonist
875	BENZONATATE	140415-18	H06	7	45	0.155556	C30H53NO11	603.757	antitussive
876	TIRATRICOL	140415-20	D10	7	45	0.155556	C14H9I3O4	621.939	thyroid agent
877	ADELMIDROL	140415-20	E03	7	45	0.155556	C13H26N2O4	274.363	antiinflammatory, analgesic
878	PHENOLSULFONPHTHALEIN	140415-20	G04	7	45	0.155556	C19H14O5S	354.384	diagnostic aid [renal]
879	3,4',5,6,7-PENTAMETHOXYFLAVONE	140415-23	F09	7	45	0.155556	C20H20O7	372.378
880	PISCIDIC ACID	140415-24	F05	7	45	0.155556	C11H12O7	256.214
881	7-HYDROXYFLAVONE	140415-27	F04	7	45	0.155556	C15H10O3	238.245	antifungal, analgesic
882	GANGALEOIDIN	140415-28	E05	7	45	0.155556	C18H14Cl2O7	413.214
883	DIPLOSALSALATE	140415-29	B08	7	45	0.155556	C16H12O6	300.27	analgesic, antipyretic
884	7-HYDROXYETHYLTHEOPHYLLINE	140415-30	F09	7	45	0.155556	C9H12N4O3	224.221	PDE inhibitor, bronchodilator, vasodilator, antineoplastic
885	ISOPILOCARPINE NITRATE	140415-30	A09	9	58	0.155172	C11H17N3O5	271.275	miotic
886	PHENYLBUTAZONE	140415-04	F06	6	39	0.153846	C19H20N2O2	308.383	antiinflammatory
887	SULFAMERAZINE	140415-05	D02	6	39	0.153846	C11H12N4O2S	264.308	antibacterial
888	PHENYLMERCURIC ACETATE	140415-06	A10	2	13	0.153846	C8H8HgO2	336.742	antifungal, antimicrobial
889	FLUNISOLIDE	140415-07	C08	6	39	0.153846	C24H31FO6	434.509	antiinflammatory
890	ZIDOVUDINE [AZT]	140415-07	G07	4	26	0.153846	C10H13N5O4	267.246	RT transferase inhibitor, antiviral
891	CEFEPIME HYDROCHLORIDE	140415-08	G11	2	13	0.153846	C19H25ClN6O5S2	517.029	antibacterial
892	ANETHOLE	140415-10	B10	6	39	0.153846	C10H12O	148.207	expectorant, gastric stimulant, insecticide
893	MIGLITOL	140415-11	E10	4	26	0.153846	C8H17NO5	207.228	alpha-glucosidase inhibitor, antidiabetic
894	ETHYL PARABEN	140415-16	D03	6	39	0.153846	C9H10O3	166.178	antifungal
895	CALCIUM GLUCEPTATE	140415-16	F11	2	13	0.153846	C14H26CaO16	490.434	calcium replenisher
896	DEXFOSFOSERINE HYDROCHLORIDE	140415-19	B04	8	52	0.153846	C3H9ClNO6P	221.535	roborant
897	FENACLON	140415-19	B06	8	52	0.153846	C11H14ClNO	211.693	antipsychotic, antiepileptic
898	OXELAIDIN CITRATE	140415-20	B05	8	52	0.153846	C26H41NO10	527.617	antitussive
899	SPERMINE	140415-21	C06	6	39	0.153846	C10H26N4	202.346	immune modulator
900	2-METHOXY-5 (6)EPOXY-TETRAHYDROCARYOPHYLLENE	140415-23	A10	8	52	0.153846	C16H28O2	252.4
901	METHYL 7-DESOXYPURPUROGALLIN-7-CARBOXYLATE TRIMETHYL ETHER	140415-26	E04	6	39	0.153846	C16H16O6	304.302
902	DIGITONIN	140415-28	B05	8	52	0.153846	C56H92O29	1229.34	enhances membrane permeability
903	SAPPANONE A DIMETHYL ETHER	140415-25	C05	9	59	0.152542	C18H16O5	312.325
904	CRUSTECDYSONE	140415-28	C07	9	59	0.152542	C27H44O7	480.648	insect molting hormone
905	GLUCOSAMINE HYDROCHLORIDE	140415-03	B11	7	46	0.152174	C6H14ClNO5	215.635	antiarthritic
906	PROCYCLIDINE HYDROCHLORIDE	140415-04	H08	7	46	0.152174	C19H30ClNO	323.91	anticholinergic
907	SCOPOLAMINE HYDROBROMIDE	140415-05	C02	7	46	0.152174	C17H22BrNO4	384.273	anticholinergic, treatment of motion sickness
908	SULFABENZAMIDE	140415-05	C09	7	46	0.152174	C13H12N2O3S	276.316	antibacterial
909	ROLIPRAM	140415-16	E03	7	46	0.152174	C16H21NO3	275.351	tranquilizer
910	TOLONIUM CHLORIDE	140415-17	C06	7	46	0.152174	C15H16ClN3S	305.832	hemostatic
911	SULFAPHENAZOLE	140415-17	G02	7	46	0.152174	C15H14N4O2S	314.368	antibacterial
912	ETHACRIDINE LACTATE	140415-19	H06	7	46	0.152174	C18H21N3O4	343.386	antiseptic, abortifaceant
913	CARGLUMIC ACID	140415-20	A03	7	46	0.152174	C7H12N2O4	188.185	carbamylphosphate synthetase activator
914	ABSCISIC ACID (cis,trans; +/-)	140415-21	E07	7	46	0.152174	C15H20O4	264.324	abscission-accelerant; kinetin neucleotide synthesis inhibitor
915	MEPENZOLATE BROMIDE	140415-03	G11	5	33	0.151515	C21H26BrNO3	420.35	anticholinergic
916	NIACIN	140415-04	B11	5	33	0.151515	C6H5NO2	123.112	antihyperlipidemic, vitamin (enzyme cofactor)
917	TRIAMCINOLONE	140415-05	F11	5	33	0.151515	C21H27FO6	394.444	glucocorticoid
918	ETODOLAC	140415-06	F07	5	33	0.151515	C17H21NO3	287.362	antiinflammatory
919	ETOSALAMIDE	140415-19	A11	5	33	0.151515	C11H15NO3	209.247	analgesic, antifungal
920	7-DEACETYLKHIVORIN	140415-21	E09	5	33	0.151515	C30H40O9	544.648
921	2,3-DIHYDROXY-4-METHOXY-4'-ETHOXYBENZOPHENONE	140415-22	G04	7	69	0.151515	C16H16O5	288.303
922	3-AMINOBENZAMIDE	140415-29	H11	5	33	0.151515	C7H8N2O	136.155	antiproliferative, killer cell blocker
923	4'-HYDROXYCHALCONE	140415-22	F09	2	81	0.150943	C15H12O2	224.262	antineoplastic,
924	ARSENIC TRIOXIDE DIETHANOLAMINE SALT	140415-15	A08	8	53	0.150943	C4H18As2N2O5	324.042	antineoplastic, antileukemia
925	OCTODRINE	140415-18	E07	8	53	0.150943	C8H19N	129.247	vasoconstrictor, anesthetic (local)
926	RHODINYL ACETATE	140415-22	G10	8	53	0.150943	C12H22O2	198.308
927	ISOTECTORIGENIN, 7-METHYL ETHER	140415-24	E11	8	53	0.150943	C18H16O6	328.325
928	INDOLE-3-CARBINOL	140415-25	E02	8	53	0.150943	C9H9NO	147.178	antineoplastic; inhibitor of Amyloid-beta deposition
929	FLURBIPROFEN	140415-03	B04	6	40	0.15	C15H13FO2	244.268	antiinflammatory, analgesic
930	TETRACAINE HYDROCHLORIDE	140415-05	E04	6	40	0.15	C15H25ClN2O2	300.832	anesthetic (local)
931	ISOTRETINON	140415-07	E02	6	40	0.15	C20H28O2	300.445	antiacne, antineoplastic
932	CEFUROXIME SODIUM	140415-07	F04	6	40	0.15	C16H15N4NaO8S	446.374	antibacterial
933	SOTALOL HYDROCHLORIDE	140415-15	D04	9	60	0.15	C12H21ClN2O3S	308.83	beta-adrenergic agonist
934	ETHENZAMIDE	140415-18	D05	9	60	0.15	C9H11NO2	165.194	analgesic
935	PIPLARTINE	140415-25	A06	6	40	0.15	C17H19NO5	317.345	anti-asthma, antibronchitis
936	N-ACETYLASPARTIC ACID	140415-26	E10	6	40	0.15	C6H9NO5	175.142	analeptic, neurostimulant
937	MEFLOQUINE	140415-09	A10	13	87	0.149425	C17H17ClF6N2O	414.781	antimalarial
938	IBUPROFEN	140415-03	E02	7	47	0.148936	C13H18O2	206.287	antiinflammatory
939	RIVAROXABAN	140415-06	E10	7	47	0.148936	C19H18ClN3O5S	435.889	factor Xa inhibitor, anti-thromboembolism
940	CEFAMANDOLE SODIUM	140415-07	F06	7	47	0.148936	C18H17N6NaO5S2	484.491	antibacterial
941	PHTHALYLSULFACETAMIDE	140415-16	H10	7	47	0.148936	C16H14N2O6S	362.364	antibacterial
942	IPROHEPTINE HYDROCHLORIDE	140415-19	D08	7	47	0.148936	C11H26ClN	207.79	antihistamine
943	TRIMEBUTINE MALEATE	140415-19	E11	7	47	0.148936	C26H33NO9	503.554	antispasmodic, opiod receptor agonist
944	MANGIFERIN	140415-21	B04	7	47	0.148936	C19H18O11	422.349	MAO inhibitor, immunostimulant
945	5,7,4'-TRIMETHOXYFLAVONE	140415-30	A10	7	47	0.148936	C18H16O5	312.325	vasodilator
946	PIPERAZINE	140415-04	G04	8	54	0.148148	C4H10N2	86.1377	anthelmintic
947	PRIMIDONE	140415-04	H03	8	54	0.148148	C12H14N2O2	218.258	anticonvulsant
948	SALICYL ALCOHOL	140415-05	B09	8	54	0.148148	C7H8O2	124.141	anesthetic (local), antiinflammatory
949	FLUOXETINE	140415-11	C03	4	27	0.148148	C17H19ClF3NO	345.795	antidepressant
950	MESALAMINE	140415-15	C05	8	54	0.148148	C7H7NO3	153.139	antiinflammatory
951	PYRITHYLDIONE	140415-18	E10	8	54	0.148148	C9H13NO2	167.209	hypnotic, sedative
952	METAMPICILLIN SODIUM	140415-19	G04	8	54	0.148148	C17H18N3NaO4S	383.405	antibacterial
953	CELLOBIOSE (D[+])	140415-21	E05	8	54	0.148148	C12H22O11	342.303
954	ETHOXYQUIN	140415-30	C05	8	54	0.148148	C14H19NO	217.314	antioxidant, pesticide
955	PHENYL AMINOSALICYLATE	140415-01	A11	5	34	0.147059	C13H11NO3	229.238	antibacterial (tuberculostatic)
956	SODIUM NITROPRUSSIDE	140415-01	B05	5	34	0.147059	C5FeN6Na2O	261.922	antihypertensive
957	SULFAMETHIZOLE	140415-05	D04	5	34	0.147059	C9H10N4O2S2	270.334	antibacterial
958	ECONAZOLE NITRATE	140415-07	C07	5	34	0.147059	C18H16Cl3N3O4	444.705	antifungal
959	PRASTERONE ACETATE	140415-17	A08	5	34	0.147059	C21H30O3	330.471	adrenocortical hormone, antidepressant
960	BRUCINE	140415-17	E10	5	34	0.147059	C23H26N2O4	394.475	central stimulant
961	ORNITHINE HYDROCHLORIDE	140415-18	H10	5	34	0.147059	C5H13ClN2O2	168.625	hepatoprotectant, anticholesteremic
962	ASTAXANTHIN	140415-21	A05	5	34	0.147059	C40H52O4	596.858	antioxidant
963	3-AMINO-1,2,4-TRIAZOLE	140415-29	F11	5	34	0.147059	C2H4N4	84.081	catalase inhibitor
964	TOTAROL	140415-22	F05	6	71	0.146552	C20H30O	286.462
965	SANTONIN	140415-22	C11	17	116	0.146552	C15H18O3	246.309	anthelmintic
966	PIRACETAM	140415-07	H03	6	41	0.146341	C6H10N2O2	142.159	antinauseant
967	PINACIDIL	140415-16	B06	6	41	0.146341	C13H19N5	245.33	K channel agonist, antihypertensive
968	NIMESULIDE	140415-18	G04	6	41	0.146341	C13H12N2O5S	308.315	antiinflammatory
969	BARBITAL	140415-20	E05	6	41	0.146341	C8H12N2O3	184.196	sedative
970	DIHYDROGAMBOGIC ACID	140415-21	C05	6	41	0.146341	C38H46O8	630.786
971	DICHLOROEVERNIC ACID	140415-29	E03	6	41	0.146341	C17H14Cl2O7	401.203
972	ISORESERPINE	140415-30	A11	6	41	0.146341	C33H40N2O9	608.695	antineoplastic, antihypertensive
973	DIPYRIDAMOLE	140415-02	F07	7	48	0.145833	C24H40N8O4	504.638	coronary vasodilator
974	FLORFENICOL	140415-15	B06	7	48	0.145833	C12H14Cl2FNO4S	358.218	antibacterial
975	EUPHOL ACETATE	140415-29	D10	7	48	0.145833	C32H52O2	468.77
976	4-PHENYLBUTYRIC ACID	140415-30	B02	7	48	0.145833	C10H12O2	164.206	antiinflammatory, antidiabetic
977	DIXANTHOGEN	140415-19	B03	8	55	0.145455	C6H10O2S4	242.401	ectoparasitoside, insecticide
978	PIMETHIXENE MALEATE	140415-20	E09	8	55	0.145455	C23H23NO4S	409.508	H1 antihistamine
979	DIHYDROROTENONE	140415-28	C11	8	55	0.145455	C23H24O6	396.444	acaricide, ectoparasiticide, antineoplastic, mitochondrial poison, binds tubulin
980	ETHYL VANILLIN	140415-16	G11	9	62	0.145161	C9H10O3	166.178	flavoring agent
981	FELODIPINE	140415-11	F11	10	69	0.144928	C18H19Cl2NO4	384.262	vasodilator, Ca channel blocker
982	BACITRACIN	140415-01	E02	4	28	0.142857	C66H103N17O16S	1422.73	antibacterial
983	GUAIFENESIN	140415-03	C03	6	42	0.142857	C10H14O4	198.221	expectorant
984	ISOPROPAMIDE IODIDE	140415-03	E11	7	49	0.142857	C23H33IN2O	480.437	anticholinergic
985	NAFCILLIN SODIUM	140415-04	B05	6	42	0.142857	C21H21N2NaO5S	436.466	antibacterial
986	NORETHYNODREL	140415-04	C10	5	35	0.142857	C20H26O2	298.429	progestogen, in combination with estrogen as oral contraceptive
987	PRAZIQUANTEL	140415-04	G07	5	35	0.142857	C19H24N2O2	312.415	anthelmintic
988	MEFEXAMIDE HYDROCHLORIDE	140415-06	G08	9	63	0.142857	C15H25ClN2O3	316.831	CNS stimulant
989	ENALAPRIL MALEATE	140415-07	D05	6	42	0.142857	C24H32N2O9	492.531	ACE inhibitor, antihypertensive
990	PHTHALYLSULFATHIAZOLE	140415-07	E08	5	35	0.142857	C17H13N3O5S2	403.438	antibacterial
991	AKLOMIDE	140415-09	A04	14	98	0.142857	C7H5ClN2O3	200.583	antiprotozoal, coccidiostat
992	PENTOXIFYLLINE	140415-10	B03	10	70	0.142857	C13H18N4O3	278.313	PDE inhibitor, bronchodilator, vasodilator
993	MELOXICAM SODIUM	140415-11	B09	3	21	0.142857	C14H12N3NaO4S2	373.387	antiinflammatory
994	TRIBROMOETHANOL	140415-11	F08	3	21	0.142857	C2H3Br3O	282.758	hypnotic
995	FLUVASTATIN	140415-11	H04	7	49	0.142857	C24H26FNO4	411.478	antihyperlipidemic, HMGCoA reductase inhibitor
996	ISOETHARINE MESYLATE	140415-15	B05	7	49	0.142857	C14H25NO6S	335.422	bronchodilator
997	DIMETHYL FUMARATE	140415-15	E09	8	56	0.142857	C6H8O4	144.128	immunomodulator
998	PRALIDOXIME MESYLATE	140415-16	H09	9	63	0.142857	C8H12N2O4S	232.26	cholinesterase reactivator
999	DIMPYLATE	140415-17	B07	6	42	0.142857	C12H21N2O3PS	304.351	insecticide, cholinesterase inhibitor
1000	LOBELINE HYDROCHLORIDE	140415-17	E07	6	42	0.142857	C22H28ClNO2	373.927	antiasthmatic, respiratory stimulant
1001	GLICLAZIDE	140415-19	C09	9	63	0.142857	C15H21N3O3S	323.417	antidiabetic, adhesion inhibitor
1002	OROTIC ACID	140415-19	G03	6	42	0.142857	C5H4N2O4	156.099	hepatoprotectant, uricosuric agent
1003	SUXIBUZONE	140415-20	F09	5	35	0.142857	C24H26N2O6	438.485	analgesic, antipyretic, antiinflammatory
1004	HEDERAGENIN	140415-21	G02	6	42	0.142857	C30H48O4	472.715
1005	ALEURETIC ACID	140415-23	F02	4	28	0.142857	C16H32O5	304.43
1006	7,8-DIHYDROXYFLAVONE	140415-24	H05	6	42	0.142857	C15H10O4	254.245	vascular protectant, antihaemorrhagic, tyr kinase B agonist
1007	PICEID	140415-25	G03	5	35	0.142857	C20H22O8	390.394	antioxidant
1008	EMICYMARIN	140415-26	A02	6	42	0.142857	C30H46O9	550.696	sodium pump inhibitor
1009	HUMULENE (alpha)	140415-26	B11	6	42	0.142857	C15H24	204.359
1010	alpha-TOXICAROL (dl)	140415-27	D03	5	35	0.142857	C23H22O7	410.428	pysciotoxin
1011	3H-1,2-DITHIOLE-3-THIONE	140415-29	C08	7	49	0.142857	C3H2S3	134.241	antioxidant, antineoplastic
1012	TETRAHYDROPALMATINE	140415-30	D09	6	42	0.142857	C21H25NO4	355.438	analgesic, hypnotic, papaverine-like
1013	3-METHYLXANTHINE	140415-30	D10	6	42	0.142857	C6H6N4O2	166.14	phosphodiesterase inhibitor
1014	N-HYDROXYMETHYLNICOTINAMIDE	140415-30	F08	6	42	0.142857	C7H8N2O2	152.154	cholagogue, antiinflammatory, antibacterial
1015	CYCLAMIC ACID	140415-16	H07	10	71	0.140845	C6H13NO3S	179.239	sweetener
1016	BUPIVACAINE HYDROCHLORIDE	140415-10	D03	8	57	0.140351	C18H29ClN2O	324.898	anesthetic (local)
1017	TILETAMINE HYDROCHLORIDE	140415-10	G04	8	57	0.140351	C12H18ClNOS	259.8	anesthetic, anticonvulsant
1018	TOLFENAMIC ACID	140415-17	G11	8	57	0.140351	C14H12ClNO2	261.71	antiinflammatory, analgesia
1019	CHROMOCARB	140415-18	E03	8	57	0.140351	C10H6O4	190.157	vascular protectant
1020	SPERMIDINE TRIHYDROCHLORIDE	140415-28	A08	8	57	0.140351	C7H22Cl3N3	254.632	NO synthase inhibitor, ornithine decarboxylase inhibitor, antidiabetic
1021	ALLANTOIN	140415-06	D06	7	50	0.14	C4H6N4O3	158.117	wound healing agent
1022	FEXOFENADINE HYDROCHLORIDE	140415-11	C06	7	50	0.14	C32H40ClNO4	538.133	nonsedating H1-antihistamine
1023	IBANDRONATE SODIUM	140415-11	G08	7	50	0.14	C9H24NNaO8P2	359.231	bone resorption inhibitor, anthypercalcemic
1024	COLISTIN SULFATE	140415-15	A07	7	50	0.14	C52H102N16O21S2	1351.62	antibacterial
1025	CAPTAMINE	140415-16	C02	7	50	0.14	C4H11NS	105.203	depigmentor
1026	KHIVORIN	140415-24	F10	7	50	0.14	C32H42O10	586.686
1027	LISINOPRIL	140415-07	D07	6	43	0.139535	C21H31N3O5	405.498	ACE inhibitor
1028	FOSCARNET SODIUM	140415-07	E06	6	43	0.139535	CNa3O5P	191.951	antiviral
1029	CLIMBAZOLE	140415-19	G09	6	43	0.139535	C15H17ClN2O2	292.768	antifungal
1030	d-LIMONENE	140415-20	E07	6	43	0.139535	C10H16	136.239	skin irritant, sensitizer
1031	5alpha-ANDROSTAN-3beta,17beta-DIOL	140415-26	H03	6	43	0.139535	C19H32O2	292.466
1032	PHENYLEPHRINE HYDROCHLORIDE	140415-04	F07	5	36	0.138889	C9H14ClNO2	203.67	mydriatic, decongestant
1033	TERBUTALINE HEMISULFATE	140415-05	E03	5	36	0.138889	C12H21NO7S	323.368	betaadrenergic agonist, bronchodilator
1034	TROPICAMIDE	140415-05	H04	5	36	0.138889	C17H20N2O2	284.361	anticholinergic (opthalmic)
1035	MITOTANE	140415-16	F02	5	36	0.138889	C14H10Cl4	320.048	insecticide, antineoplastic
1036	SMILAGENIN ACETATE	140415-21	D02	5	36	0.138889	C29H46O4	458.688
1037	BUSSEIN	140415-24	B06	5	36	0.138889	C43H54O18	858.899
1038	BUMETANIDE	140415-07	D08	4	29	0.137931	C17H20N2O5S	364.423	diuretic
1039	CEFOXITIN SODIUM	140415-07	F02	4	29	0.137931	C16H16N3NaO7S2	449.44	antibacterial
1040	PANTOPRAZOLE	140415-10	A09	4	29	0.137931	C16H15F2N3O4S	383.376	proton pump inhibitor, gastric acid release inhibitor, antiulcer
1041	NIACINAMIDE	140415-13	A09	8	58	0.137931	C6H6N2O	122.128	Vitamin B3; enzyme cofactor; anti-pellagra
1042	SALSOLIDINE	140415-21	F11	4	29	0.137931	C12H17NO2	207.275	antihypertensive
1043	CACODYLIC ACID	140415-29	H09	4	29	0.137931	C2H7AsO2	137.998	antieczema, dermatologic, herbicide
1044	1,3-DIDEACETYL-7-DEACETOXY-7-OXOKHIVORIN	140415-23	D08	7	51	0.137255	C26H34O7	458.557
1045	BRAZILEIN	140415-26	C09	7	51	0.137255	C16H12O5	284.271	antineoplastic, induces apoptosis, antiinflammatory
1046	DANAZOL	140415-02	C08	3	22	0.136364	C22H27NO2	337.466	anterior pituitary suppressant
1047	VALPROATE SODIUM	140415-05	H10	6	44	0.136364	C8H15NaO2	166.197	anticonvulsant
1048	FLURANDRENOLIDE	140415-07	C04	6	44	0.136364	C24H33FO6	436.525	antiinflammatory
1049	MENADIONE	140415-07	H10	3	22	0.136364	C11H8O2	172.185	prothrombogenic agent
1050	OSELTAMIVIR PHOSPHATE	140415-11	H05	6	44	0.136364	C15H29N2O8P	396.381	antiviral
1051	SELEGILINE HYDROCHLORIDE	140415-16	F08	3	22	0.136364	C13H18ClN	223.748	antidepressant, MAO inhibitor, antiparkinsonian
1052	MECLOFENOXATE HYDROCHLORIDE	140415-18	G02	6	44	0.136364	C12H17Cl2NO3	294.18	nootropic
1053	ACENEURAMIC ACID	140415-20	E10	9	66	0.136364	C11H19NO9	309.275	immunomodulator, adjuvant
1054	CADAVERINE TARTRATE	140415-24	H10	6	44	0.136364	C7H16N2O6	224.215
1055	8-CYCLOPENTYLTHEOPHYLLINE	140415-29	F04	6	44	0.136364	C12H16N4O2	248.287	A1 adenosine agonist
1056	ALLOXAN	140415-29	F05	6	44	0.136364	C4H2N2O4	142.072	specific cytotoxin (beta pacreatic cell)
1057	BITOSCANATE	140415-19	E04	8	59	0.135593	C8H4N2S2	192.262	anthelmintic
1058	BENSERAZIDE HYDROCHLORIDE	140415-01	E04	5	37	0.135135	C10H16ClN3O5	293.709	decarboxylase inhibitor
1059	ACEMETACIN	140415-17	E03	5	37	0.135135	C21H18ClNO6	415.834	antiinflammatory
1060	BUFEXAMAC	140415-17	H04	5	37	0.135135	C12H17NO3	223.274	antiinflammatory, analgesic, antipyretic
1061	ACEDOBEN	140415-18	C09	5	37	0.135135	C9H9NO3	179.177	immune stimulant (component)
1062	1-MONOPALMITIN	140415-23	C03	5	37	0.135135	C19H38O4	330.512
1063	beta-CARYOPHYLLENE ALCOHOL	140415-23	H04	5	37	0.135135	C15H26O	222.374
1064	NONIC ACID	140415-25	C09	5	37	0.135135	C9H16O4	188.225
1065	HESPERIDIN	140415-27	H08	5	37	0.135135	C28H34O15	610.574	antiinflammatory, capillary protectant, hypolipidemic
1066	DOXAZOSIN MESYLATE	140415-15	B04	7	52	0.134615	C24H29N5O8S	547.591	antihypertensive
1067	CARMINIC ACID	140415-25	B09	7	52	0.134615	C22H20O14	508.396	antineoplastic, glucosyltransferase inhibitor
1068	CHLORAMBUCIL	140415-01	G10	6	45	0.133333	C14H19Cl2NO2	304.219	antineoplastic, alkylating agent
1069	DEXAMETHASONE ACETATE	140415-02	D06	6	45	0.133333	C24H31FO6	434.509	glucocorticoid, antiinflammatory
1070	PILOCARPINE NITRATE	140415-04	F11	6	45	0.133333	C11H17N3O5	271.275	antiglaucoma agent, miotic
1071	SULFINPYRAZONE	140415-05	D09	6	45	0.133333	C23H20N2O3S	404.491	uricosuric
1072	SULINDAC	140415-05	D11	6	45	0.133333	C20H17FO3S	356.419	antiinflammatory
1073	PIPERINE	140415-06	E07	6	45	0.133333	C17H19NO3	285.346	analeptic, antibacterial
1074	MECLOCYCLINE SULFOSALICYLATE	140415-06	H03	4	30	0.133333	C29H27ClN2O14S	695.061	antibacterial
1075	CAPSAICIN	140415-06	H10	6	45	0.133333	C18H27NO3	305.421	analgesic (topical), depletes Substance P, neurotoxic
1076	AMMONIUM LACTATE	140415-13	E09	6	45	0.133333	C3H9NO3	107.11	antipruritic
1077	IDEBENONE	140415-20	A10	6	45	0.133333	C19H30O5	338.448	cognition enhancer, nootropic
1078	DEOXYKHIVORIN	140415-21	D04	8	60	0.133333	C32H42O9	570.686
1079	AVOCADYNE	140415-26	A03	6	45	0.133333	C17H32O3	284.443	antibacterial, antifungal
1080	1-AMINOCYCLOBUTANE CARBOXYLIC ACID	140415-30	B07	4	30	0.133333	C5H9NO2	115.133	NMDA receptor antagonist
1081	CASANTHRANOL [cascaroside A shown]	140415-15	F10	7	53	0.132075	C21H22O10	434.403	laxative, antineoplastic
1082	FORMESTANE	140415-19	C06	7	53	0.132075	C20H28O2	300.445	antineoplastic, aromatase inhibitor
1083	FLUTICASONE PROPIONATE	140415-09	B03	19	144	0.131944	C25H31F3O5S	500.582	antiinflammatory
1084	AMINOSALICYLATE SODIUM	140415-01	C10	5	38	0.131579	C7H6NNaO3	175.121	antibacterial, tuberculostatic
1085	METHOCARBAMOL	140415-03	H09	5	38	0.131579	C11H15NO5	241.246	muscle relaxant (skeletal)
1086	ZOMEPIRAC SODIUM	140415-06	A06	5	38	0.131579	C15H14ClNO3	291.737	analgesic, antiinflammatory
1087	TRICHLORMETHINE HYDROCHLORIDE	140415-17	A10	5	38	0.131579	C6H13Cl4N	240.989	antineoplastic, cytotoxic
1088	VISNAGIN	140415-21	B02	5	38	0.131579	C13H10O4	230.222	antiinflammatory, neuroprotective
1089	XANTHURENIC ACID	140415-24	H04	5	38	0.131579	C10H7NO4	205.172	caspase activator, guanylyl cyclase stimulant
1090	3-DEOXY-3beta-HYDROXYANGOLENSIC ACID METHYL ESTER	140415-26	A10	5	38	0.131579	C27H36O7	472.584
1091	MENAQUINONE-4	140415-27	E09	5	38	0.131579	C21H24O2	308.424	antioxidant, alkaline phosphatase enhancer
1092	HYOSCYAMINE	140415-03	D11	6	46	0.130435	C17H23NO3	289.378	anticholinergic, analgesic
1093	NOREPINEPHRINE	140415-04	C06	3	23	0.130435	C8H11NO3	169.182	adrenergic agonist, antihypotensive
1094	TRIACETIN	140415-05	F10	6	46	0.130435	C9H14O6	218.208	antifungal (topical)
1095	AZACITIDINE	140415-07	G08	3	23	0.130435	C8H12N4O5	244.209	antineoplastic, pyrimidine antimetabolite
1096	OCTINOXATE	140415-11	H08	12	92	0.130435	C18H26O3	290.406	sunscreen, UV-B absorber
1097	BISOCTRIZOLE	140415-16	B09	6	46	0.130435	C45H64N8O4	781.063	sunscreen
1098	ACRIFLAVINIUM HYDROCHLORIDE	140415-16	G08	9	69	0.130435	C14H14ClN3	259.741	antiinfective, intercalating agent
1099	COUMOPHOS	140415-17	B06	6	46	0.130435	C14H16ClO5PS	362.771	insecticide, cholinesterase inhibitor
1100	NADIFLOXACIN	140415-18	A08	6	46	0.130435	C19H21FN2O4	360.389	antibacterial
1101	METERGOLINE	140415-19	A10	6	46	0.130435	C25H29N3O2	403.529	analgesic, antipyretic
1102	3beta-ACETOXY-23-BROMO-ISOALLOSPIROST-9 (11)-ENE-12-ONE	140415-24	D02	6	46	0.130435	C29H41BrO5	549.551
1103	IRIDIN	140415-25	B04	9	69	0.130435	C24H26O13	522.467
1104	CHRYSAROBIN	140415-27	F11	6	46	0.130435	C15H12O3	240.261	skin tumor promoter
1105	ACETYLPHENYLALANINE	140415-30	E06	6	46	0.130435	C11H13NO3	207.231
1106	KOPARIN 2,3-DIMETHYL ETHER	140415-24	D08	7	54	0.12963	C18H16O6	328.325
1107	DIHYDROMUNDULETONE	140415-22	G07	11	85	0.129412	C25H28O6	424.498
1108	DOCETAXEL	140415-01	C05	4	31	0.129032	C43H59NO17	861.946	antineoplastic
1109	POTASSIUM p-AMINOBENZOATE	140415-01	C07	4	31	0.129032	C7H6KNO2	175.233	ultraviolet screen
1110	CARBACHOL	140415-01	F07	4	31	0.129032	C6H15ClN2O2	182.652	cholinergic, miotic
1111	NORTRIPTYLINE HYDROCHLORIDE	140415-04	C09	4	31	0.129032	C19H22ClN	299.847	antidepressant
1112	AZELAIC ACID	140415-06	A11	4	31	0.129032	C9H16O4	188.225	antiacne, antiproliferative agent
1113	NOCODAZOLE	140415-16	H02	4	31	0.129032	C14H11N3O3S	301.326	antineoplastic, antimitotic
1114	7,2'-DIHYDROXYFLAVONE	140415-28	H06	4	31	0.129032	C15H10O4	254.245	antihaemorrhagic
1115	6-AMINONICOTINAMIDE	140415-29	H02	4	31	0.129032	C6H7N3O	137.142	antineoplastic, apoptosis inducer
1116	PIOGLITAZONE HYDROCHLORIDE	140415-11	F09	9	70	0.128571	C19H21ClN2O3S	392.908	antidiabetic
1117	TAPENTADOL HYDROCHLORIDE	140415-15	H04	9	70	0.128571	C14H24ClNO	257.806	analgesic, norepinephrine uptake blocker, mu-opiod receptor agonist
1118	RACEPHEDRINE HYDROCHLORIDE	140415-05	B04	5	39	0.128205	C10H16ClNO	201.698	bronchodilator, decongestant
1119	FENCLONINE (+/-)	140415-08	F07	5	39	0.128205	C9H11Cl2NO2	236.1	serotonin inhibitor; tryptophan hydroxylase inhibitor
1120	NICOTINYL ALCOHOL TARTRATE	140415-09	A06	10	78	0.128205	C10H13NO7	259.218	vasodilator
1121	ROLITETRACYCLINE	140415-14	C03	10	78	0.128205	C27H33N3O8	527.579	antibacterial
1122	MEVASTATIN	140415-17	A11	5	39	0.128205	C23H34O5	390.524	antihyperlipidemic, HMGCoA reductase inhibitor
1123	FLOPROPIONE	140415-17	C11	5	39	0.128205	C9H10O4	182.178	antispasmodic
1124	DIACETAMATE	140415-19	F07	5	39	0.128205	C10H11NO3	193.204	analgesic, antiinflammatory
1125	LUPININE	140415-23	D03	5	39	0.128205	C10H19NO	169.269	antifeedant, antiinflammatory, oxytoxic
1126	LARIXINIC ACID	140415-27	H09	5	39	0.128205	C6H6O3	126.113
1127	PICROPODOPHYLLIN ACETATE	140415-28	A09	5	39	0.128205	C24H24O9	456.453
1128	QUERCETIN 5,7,3',4'-TETRAMETHYL ETHER	140415-28	C08	11	86	0.127907	C19H18O7	358.351
1129	FURAZOLIDONE	140415-03	B05	6	47	0.12766	C8H7N3O5	225.162	antibacterial
1130	CLOFOCTOL	140415-18	F07	6	47	0.12766	C21H26Cl2O	365.347	antibacterial
1131	PYRITINOL	140415-20	A11	6	47	0.12766	C16H20N2O4S2	368.477	cognition enhancer, nootropic
1132	HETEROPEUCENIN, METHYL ETHER	140415-24	C04	6	47	0.12766	C16H18O4	274.319
1133	ACETAMINOPHEN	140415-01	B08	7	55	0.127273	C8H9NO2	151.166	analgesic, antipyretic
1134	MEBENDAZOLE	140415-06	G10	7	55	0.127273	C16H13N3O3	295.3	anthelmintic
1135	ENILCONAZOLE SULFATE	140415-15	D07	7	55	0.127273	C14H16Cl2N2O5S	395.264	antifungal
1136	CHOLESTERYL ACETATE	140415-28	C03	7	55	0.127273	C29H48O2	428.705
1137	NICLOSAMIDE	140415-09	F11	15	118	0.127119	C13H8Cl2N2O4	327.126	anthelmintic, teniacide
1138	INAMRINONE	140415-09	B05	16	126	0.126984	C10H9N3O	187.203	cardiac stimulant
1139	PANGAMIC ACID SODIUM	140415-28	D09	10	79	0.126582	C10H18NNaO8	303.247
1140	KETOCONAZOLE	140415-03	F06	3	24	0.125	C26H28Cl2N4O4	531.443	antifungal, PXR/SRC1 & CAR/SRC1 inhibitor
1141	METHSCOPOLAMINE BROMIDE	140415-04	A03	6	48	0.125	C18H24BrNO4	398.3	anticholinergic
1142	METHYLERGONOVINE MALEATE	140415-04	A05	5	40	0.125	C24H29N3O6	455.515	oxytocic
1143	METOCLOPRAMIDE HYDROCHLORIDE	140415-04	A08	1	8	0.125	C14H23Cl2N3O2	336.264	antiemetic
1144	PENICILLIN V POTASSIUM	140415-04	E09	5	40	0.125	C16H17KN2O5S	388.49	antibacterial
1145	PYRILAMINE MALEATE	140415-05	A08	5	40	0.125	C21H27N3O5	401.466	antihistaminic
1146	FENOTEROL HYDROBROMIDE	140415-06	F08	7	56	0.125	C17H22BrNO4	384.273	betaadrenergic agonist
1147	SURAMIN HEXASODIUM	140415-07	F03	2	16	0.125	C51H34N6Na6O23S6	1429.19	antiprotozoal, trypanocidal, antiviral
1148	CINTRIAMIDE	140415-08	H08	2	16	0.125	C12H15NO4	237.258	antipsychotic
1149	ALENDRONATE SODIUM	140415-10	B08	6	48	0.125	C4H19NNaO10P2	326.134	bone resorption inhibitor, farnesyldiphosphate synthetase inhibitor, antimetastatic
1150	ATROPINE OXIDE	140415-13	B02	5	40	0.125	C17H25NO4	307.393	anticholinergic
1151	PROTIRELIN	140415-15	E03	7	56	0.125	C16H22N6O4	362.392	prothyrotropin
1152	ESTRAMUSTINE	140415-16	E07	6	48	0.125	C23H31Cl2NO3	440.414	antineoplastic
1153	PENTAMIDINE ISETHIONATE	140415-17	D07	5	40	0.125	C23H36N4O10S2	592.692	antiprotozoal, inhibits nucleic acid & protein synthesis
1154	BERBERINE CHLORIDE	140415-17	E08	6	48	0.125	C20H18ClNO4	371.824	antiarrhythmic, alpha2 agonist, anticonvulsant, antiinflammatory, antibacterial, antifungal, antitrypanosomal, antineoplastic, immunostimulant
1155	OLTIPRAZ	140415-18	A10	5	40	0.125	C8H6N2S3	226.342	schistosomicide, antineoplastic
1156	CYACETACIDE	140415-18	C05	5	40	0.125	C3H5N3O	99.0928	antibacterial, tuberculostatic
1157	OXYPHENONIUM BROMIDE	140415-20	B07	6	48	0.125	C21H34BrNO3	428.414	anticholinergic, anticonvulsant
1158	CEFALONIUM	140415-20	C10	6	48	0.125	C20H18N4O5S2	458.518	antibacterial
1159	LAGOCHILIN	140415-22	A08	5	40	0.125	C20H36O5	356.507	hemostat
1160	HAEMATOMMIC ACID, ETHYL ESTER	140415-22	E08	9	72	0.125	C11H12O5	224.215
1161	3-ACETAMIDOCOUMARIN	140415-22	F10	13	86	0.125	C11H9NO3	203.199	antimicrobial
1162	DEOXYPEGANINE HYDROCHLORIDE	140415-25	E07	6	48	0.125	C11H13ClN2	208.693	acetylcholinesterase inhibitor, antiParkinsonism
1163	5alpha-ANDROSTAN-3,17-DIONE	140415-25	H06	5	40	0.125	C19H28O2	288.434	androgen, aromatase inhibitor
1164	7,4'-DIHYDROXYFLAVONE	140415-26	A11	5	40	0.125	C15H10O4	254.245	antioxidant
1165	ACTEIN	140415-28	A10	2	16	0.125	C37H56O11	676.852	antihypertensive
1166	PHENETHYL CAFFEATE (CAPE)	140415-29	G09	7	56	0.125	C17H16O4	284.315	antineoplastic, antiinflammatory, immunomodulator, NFkB blocker
1167	PALMATINE	140415-30	A05	5	40	0.125	C21H24NO5	370.429	uterine contractant, antibacterial, antiarrhythmic, inotropic, adrenocorticotropic, anticholinesterase, analgesic
1168	UMBELLIFERONE	140415-30	F02	5	40	0.125	C9H6O3	162.146	antifungal, phytoalexin
1169	METHOXYVONE	140415-30	F05	4	32	0.125	C17H14O3	266.299	anabolic
1170	URETHANE	140415-09	G11	10	81	0.123457	C3H7NO2	89.0947	antineoplastic, cytotoxic
1171	QUERCITRIN	140415-22	A03	10	81	0.123457	C21H20O11	448.387	antiinflammatory, antioxidant, antihemmorrhagic
1172	COLFORSIN	140415-10	C10	8	65	0.123077	C22H34O7	410.512	adenylate cyclase activator, antiglaucoma, hypotensive, vasodilator
1173	FLUDROCORTISONE ACETATE	140415-03	A08	7	57	0.122807	C23H31FO6	422.498	mineralocorticoid
1174	NABUMETONE	140415-10	B06	7	57	0.122807	C15H16O2	228.294	antiinflammatory
1175	6-HYDROXYFLAVONE	140415-28	B06	7	57	0.122807	C15H10O3	238.245	anxiolytic
1176	DEHYDROACETIC ACID	140415-16	H06	6	49	0.122449	C8H8O4	168.151	antifungal, antibacterial
1177	ARTENIMOL	140415-20	D07	6	49	0.122449	C15H24O5	284.356	antimalarial, antiinflammatory
1178	OLEANOIC ACID	140415-24	C06	6	49	0.122449	C30H48O3	456.715
1179	OSAJIN 4'-METHYL ETHER	140415-28	G06	6	49	0.122449	C26H26O5	418.494
1180	SUCCINYLACETONE	140415-30	G07	6	49	0.122449	C7H10O4	158.155	inhibitor of heme biosynthesis
1181	BROMOCRIPTINE MESYLATE	140415-01	F03	5	41	0.121951	C33H44BrN5O8S	750.715	prolactin inhibitor, antiparkinsonian
1182	TOLBUTAMIDE	140415-05	F06	5	41	0.121951	C12H18N2O3S	270.353	antidiabetic
1183	FAMPRIDINE	140415-07	A02	5	41	0.121951	C5H6N2	94.117	K channel blocker; multiple sclerosis therapy
1184	BERGENIN	140415-17	H09	5	41	0.121951	C14H16O9	328.278	hepatoprotectant
1185	ACTARIT	140415-18	C10	5	41	0.121951	C10H11NO3	193.204	antiarthritic
1186	ESTRONE ACETATE	140415-30	C07	5	41	0.121951	C20H24O3	312.412	estrogen
1187	PROTIONAMIDE	140415-19	C08	9	74	0.121622	C9H12N2S	180.273	antibacterial
1188	DEHYDRODIHYDROROTENONE	140415-22	G09	9	74	0.121622	C23H22O6	394.428
1189	ROXARSONE	140415-05	B08	4	33	0.121212	C6H6AsNO6	263.039	antibacterial
1190	TETRACYCLINE HYDROCHLORIDE	140415-05	E05	4	33	0.121212	C22H25ClN2O8	480.906	antibacterial, antiamebic, antirickettsial
1191	NEFAZODONE HYDROCHLORIDE	140415-08	B07	4	33	0.121212	C25H32ClN5O2	470.019	antidepressant
1192	MOGUISTEINE	140415-18	A07	4	33	0.121212	C16H21NO5S	339.413	antitussive, non-narcotic
1193	ALOIN	140415-18	H02	4	33	0.121212	C21H22O10	434.403	cathartic, laxative
1194	DEFERIPRONE	140415-19	F04	8	66	0.121212	C7H9NO2	139.155	iron chelating agent
1195	OBTUSAQUINONE	140415-24	E07	7	58	0.12069	C16H14O3	254.288	antifungal
1196	4-O-METHYLPHLORACETOPHENONE	140415-24	G10	7	58	0.12069	C9H10O4	182.178	antifungal, phytoalexin
1197	METAMECONINE	140415-27	F10	7	58	0.12069	C10H10O4	194.189
1198	GENTIAN VIOLET	140415-03	B10	6	50	0.12	C25H30ClN3	407.991	antibacterial, anthelmintic
1199	PHENACETIN	140415-06	A08	3	25	0.12	C10H13NO2	179.221	analgesic, antipyretic
1200	PROGLUMIDE	140415-06	H04	6	50	0.12	C18H26N2O4	334.419	anticholinergic
1201	SUCCINYLSULFATHIAZOLE	140415-07	E09	3	25	0.12	C13H13N3O5S2	355.394	antibacterial
1202	CARBIDOPA	140415-07	H02	3	25	0.12	C10H14N2O4	226.234	decarboxylase inhibitor, antiparkinsonism
1203	TENYLIDONE	140415-19	F08	9	75	0.12	C16H14OS2	286.417	contrast agent
1204	PICOLAMINE	140415-20	D04	6	50	0.12	C6H8N2	108.144	rubefacient
1205	AMINOETHOXYDIPHENYLBORANE	140415-25	B08	6	50	0.12	C14H16BNO	225.101	Ca release inhibitor, angiogensin II inhibitor
1206	CLEMASTINE FUMARATE	140415-02	A07	5	42	0.119048	C25H30ClNO5	459.975	antihistaminic
1207	PARGYLINE HYDROCHLORIDE	140415-04	E07	5	42	0.119048	C11H14ClN	195.694	antihypertensive
1208	PIPERACILLIN SODIUM	140415-04	G03	5	42	0.119048	C23H26N5NaO7S	539.547	antibacterial
1209	BROXYQUINOLINE	140415-17	C08	5	42	0.119048	C9H5Br2NO	302.954	antiinfectant, disinfectant
1210	BAMBUTEROL HYDROCHLORIDE	140415-19	H07	5	42	0.119048	C18H30ClN3O5	403.91	beta adrenergic agonist, bronchodilator, cholinesterase inhibitor
1211	GENETICIN	140415-25	D10	5	42	0.119048	C20H40N4O10	496.563	antibacterial
1212	5-METHYLHYDANTOIN	140415-29	A11	5	42	0.119048	C4H6N2O2	114.105
1213	RUBESCENSIN A	140415-30	H06	5	42	0.119048	C20H28O6	364.443	antibacterial, antineoplastic, insect growth inhibitor
1214	CEPHRADINE	140415-01	G08	4	34	0.117647	C16H19N3O4S	349.412	antibacterial
1215	EMETINE DIHYDROCHLORIDE	140415-02	G07	6	51	0.117647	C29H42Cl2N2O4	553.575	inhibits RNA, DNA and protein synthesis
1216	LACTULOSE	140415-03	F07	4	34	0.117647	C12H22O11	342.303	laxative
1217	AMINACRINE	140415-06	D09	6	51	0.117647	C13H10N2	194.238	local antiseptic
1218	CHOLECALCIFEROL	140415-06	E04	4	34	0.117647	C27H44O	384.651	vitamin D3
1219	OXCARBAZEPINE	140415-11	D11	2	17	0.117647	C15H12N2O2	252.275	antipsychotic
1220	MYCOPHENOLATE MOFETIL	140415-11	G06	4	34	0.117647	C23H31NO7	433.506	immune suppressant, antineoplastic, antiviral
1221	NIKETHAMIDE	140415-15	E10	6	51	0.117647	C10H14N2O	178.236	analeptic
1222	HEXAMETHONIUM BROMIDE	140415-18	G05	4	34	0.117647	C12H30Br2N2	362.194	antihypertensive, ganglionic blocker
1223	DICHLORISONE ACETATE	140415-20	B06	6	51	0.117647	C23H28Cl2O5	455.383	antipruretic
1224	8-HYDROXYCARAPINIC ACID	140415-21	G07	4	34	0.117647	C26H30O8	470.524
1225	OXONITINE	140415-24	C09	6	51	0.117647	C33H43NO12	645.71	antineoplastic
1226	AVOCADYNE ACETATE	140415-25	G09	4	34	0.117647	C19H34O4	326.48	antifungal
1227	METHIONINE SULFOXIMINE (L)	140415-29	G04	4	34	0.117647	C5H12N2O3S	180.227	glutamine synthetase inhibitor, ornithine decarboxylase enhancer, convulsant
1228	CAFFEIC ACID	140415-29	H08	4	34	0.117647	C9H8O4	180.162	antineoplastic, PGE2 synthase inhibitor, PK inhibitor
1229	3,6-DIMETHOXYFLAVONE	140415-29	H10	4	34	0.117647	C17H14O4	282.299
1230	4-NAPHTHALIMIDOBUTYRIC ACID	140415-30	D08	4	34	0.117647	C16H13NO4	283.286	inhibits virulence regulation in Vibrio cholerae, antiviral
1231	ZOLMITRIPTAN	140415-16	E02	7	60	0.116667	C16H21N3O2	287.365	antimigraine, 5HT[1B/1D] agonist
1232	IRIGENOL HEXAACETATE	140415-24	B05	7	60	0.116667	C27H22O14	570.468
1233	ANTHOTHECOL	140415-24	E02	7	60	0.116667	C28H32O7	480.563
1234	DUARTIN (-)	140415-25	C07	7	60	0.116667	C18H20O6	332.356	antiprotozoal
1235	GEMFIBROZIL	140415-03	B09	5	43	0.116279	C15H22O3	250.341	antihyperlipoproteinemic
1236	NYLIDRIN HYDROCHLORIDE	140415-04	D05	5	43	0.116279	C19H26ClNO2	335.878	vasodilator (peripheral)
1237	PROBUCOL	140415-06	G09	5	43	0.116279	C31H48O2S2	516.855	antihyperlipidemic
1238	NEFOPAM	140415-07	A06	5	43	0.116279	C17H19NO	253.347	analgesic
1239	BUTYL PARABEN	140415-15	C07	5	43	0.116279	C11H14O3	194.232	antifungal, preservative
1240	HEPTAMINOL HYDROCHLORIDE	140415-18	F08	5	43	0.116279	C8H20ClNO	181.708	vasodilator
1241	PIROMIDIC ACID	140415-19	A08	5	43	0.116279	C16H23N5O4	349.393	antibacterial
1242	EPICATECHIN PENTAACETATE	140415-25	E08	5	43	0.116279	C25H24O11	500.463
1243	RUTILANTINONE	140415-27	B07	5	43	0.116279	C22H20O9	428.399	coccidiostat
1244	BISANHYDRORUTILANTINONE	140415-27	C03	5	43	0.116279	C22H16O7	392.369	antibacterial
1245	CAPTAN	140415-29	A06	5	43	0.116279	C9H8Cl3NO2S	300.593	fungicide, antibacterial
1246	EPICHOLESTANOL	140415-29	F06	5	43	0.116279	C27H48O	388.683	alveolar blennorrhea therapy
1247	FUSARIC ACID	140415-30	H03	5	43	0.116279	C9H11NO2	165.194	antiproliferative, dopamine beta-hydroxylase inhibitor
1248	KYNURENIC ACID	140415-30	H04	5	43	0.116279	C10H7NO3	189.172	NMDA receptor antagonist, neuromodulator, use in vitamin B deficiency
1249	VINPOCETINE	140415-09	C05	14	121	0.115702	C22H26N2O2	350.465	cerebral vasodilator, antimotion
1250	FLUOROURACIL	140415-03	B03	3	26	0.115385	C4H3FN2O2	130.079	antineoplastic, pyrimidine antimetabolite
1251	DROPERIDOL	140415-06	F05	3	26	0.115385	C22H22FN3O2	379.438	neuroleptic
1252	FOLIC ACID	140415-07	E07	3	26	0.115385	C19H19N7O6	441.407	hematopoietic vitamin
1253	PALMATINE CHLORIDE	140415-23	D09	6	52	0.115385	C21H22ClNO4	387.867	antibacterial, antimalarial, uterine contractant
1254	2,6-DIHYDROXY-4-METHOXYTOLUENE	140415-24	A10	6	52	0.115385	C8H10O3	154.167
1255	ISOOSAJIN	140415-25	D02	6	52	0.115385	C25H24O5	404.467
1256	HARMANE	140415-26	C10	6	52	0.115385	C12H10N2	182.227	intercalating agent, sedative
1257	BORNEOL	140415-26	E06	6	52	0.115385	C10H18O	154.254
1258	alpha-METHYL-L-TYROSINE	140415-26	G09	6	52	0.115385	C10H13NO3	195.22	tyrosine hydroxylase inhibitor
1259	ACETOXOLONE	140415-30	D07	3	26	0.115385	C32H48O5	512.736	antiulcer
1260	CLOFIBRIC ACID	140415-17	C03	7	61	0.114754	C10H11ClO3	214.65	herbicide, antihyperlipoproteinemic, antineoplastic
1261	BENZOCAINE	140415-01	E06	4	35	0.114286	C9H11NO2	165.194	anesthetic (topical)
1262	DIGOXIN	140415-02	E09	4	35	0.114286	C41H64O14	780.959	cardiac stimulant
1263	NORGESTREL	140415-04	D02	4	35	0.114286	C21H28O2	312.456	progestogen
1264	FENBUFEN	140415-06	F09	4	35	0.114286	C16H14O3	254.288	antiinflammatory
1265	RANITIDINE HYDROCHLORIDE	140415-07	B07	4	35	0.114286	C13H23ClN4O3S	350.87	H2 antihistamine
1266	CARBOPLATIN	140415-07	G05	4	35	0.114286	C6H12N2O4Pt	371.264	antineoplastic, convulsant
1267	OXOLINIC ACID	140415-16	A10	4	35	0.114286	C13H10KNO5	299.33	antibacterial
1268	AMIKACIN HYDRATE	140415-16	C06	4	35	0.114286	C22H45N5O14	603.629	antibacterial
1269	DIFLORASONE DIACETATE	140415-16	D11	4	35	0.114286	C26H32F2O7	494.538	antiinflammatory, glucocorticoid
1270	BUTYLATED HYDROXYTOLUENE	140415-16	G09	8	70	0.114286	C15H24O	220.358	antioxidant
1271	ROSOLIC ACID	140415-29	F10	4	35	0.114286	C19H14O3	290.322	activates heme oxygenase, anti-oxidative stress, inhibits DNA fragmentation
1272	SULFATHIAZOLE	140415-05	D08	5	44	0.113636	C9H9N3O2S2	255.319	antibacterial
1273	MEBEVERINE HYDROCHLORIDE	140415-06	H02	5	44	0.113636	C25H36ClNO5	466.022	muscle relaxant (smooth)
1274	CEPHARANTHINE	140415-20	H02	5	44	0.113636	C37H38N2O6	606.725	antineoplastic, hepatoprotectant, radiopropective
1275	DEOXYCHOLIC ACID	140415-21	G10	5	44	0.113636	C24H40O4	392.584	antiinflammatory, immunomodulator, antineoplastic
1276	LUPANINE PERCHLORATE	140415-22	C02	5	44	0.113636	C15H25ClN2O5	348.83	stimulates insulin secretion
1277	HUPERZINE A	140415-23	H05	5	44	0.113636	C15H18N2O	242.324	anticholinesterase, cognition enhancer
1278	6,3'-DIMETHOXYFLAVONE	140415-27	C04	5	44	0.113636	C17H14O4	282.299
1279	PATULIN	140415-28	F10	5	44	0.113636	C7H6O4	154.123	antibacterial
1280	OXIBENDAZOLE	140415-09	H06	11	97	0.113402	C12H15N3O3	249.272	anthelmintic
1281	QUINETHAZONE	140415-10	G03	6	53	0.113208	C10H12ClN3O3S	289.742	diuretic, antihypertensive
1282	SECNIDAZOLE	140415-19	F11	6	53	0.113208	C7H11N3O3	185.184	antiameobic, antitrichomonas
1283	LATHOSTEROL	140415-22	H04	6	53	0.113208	C27H46O	386.667
1284	BIXIN	140415-27	H05	6	53	0.113208	C25H30O4	394.515
1285	d[-Arg-2]KYOTORPHAN ACETATE	140415-29	C06	6	53	0.113208	C17H27N5O6	397.435	analgesic
1286	OXETHAZAINE	140415-09	G08	13	115	0.113043	C28H41N3O3	467.657	anesthetic (local)
1287	VENLAFAXINE HYDROCHLORIDE	140415-11	B11	7	62	0.112903	C17H28ClNO2	313.871	antidepressant
1288	FLUDARABINE PHOSPHATE	140415-14	D02	7	62	0.112903	C10H13FN5O7P	365.217	antineoplastic
1289	HYDROXYCHLOROQUINE SULFATE	140415-12	D11	9	80	0.1125	C18H28ClN3O5S	433.958	antimalarial, lupus suppressant
1290	TESTOSTERONE PROPIONATE	140415-01	A08	2	18	0.111111	C22H32O3	344.499	androgen, antineoplastic
1291	SPARTEINE SULFATE	140415-01	A09	4	36	0.111111	C15H28N2O4S	332.465	oxytocic
1292	TESTOSTERONE	140415-01	B02	3	27	0.111111	C19H28O2	288.434	androgen, antineoplastic
1293	ACETAZOLAMIDE	140415-01	G07	4	36	0.111111	C4H6N4O3S2	222.245	carbonic anhydrase inhibitor, diuretic, antiglaucoma
1294	CHLOROTHIAZIDE	140415-01	H07	3	27	0.111111	C7H6ClN3O4S2	295.725	diuretic, antihypertensive
1295	COLCHICINE	140415-02	B05	1	9	0.111111	C22H25NO6	399.448	antimitotic, antigout agent
1296	EPHEDRINE (1R,2S) HYDROCHLORIDE	140415-02	G08	3	27	0.111111	C10H16ClNO	201.698	bronchodilator, cardiac stimulant
1297	MECAMYLAMINE HYDROCHLORIDE	140415-03	G03	5	45	0.111111	C11H22ClN	203.758	antihypertensive
1298	METHACHOLINE CHLORIDE	140415-03	H05	5	45	0.111111	C8H18ClNO2	195.691	cholinergic, diagnostic aid
1299	METHOXSALEN	140415-04	A02	4	36	0.111111	C12H8O4	216.195	antipsoriatic, pigmentation agent
1300	SPECTINOMYCIN HYDROCHLORIDE	140415-05	C05	4	36	0.111111	C14H26Cl2N2O7	405.279	antibacterial
1301	TRIAMCINOLONE ACETONIDE	140415-05	G02	3	27	0.111111	C24H31FO6	434.509	antiinflammatory
1302	LIOTHYRONINE	140415-06	D05	3	27	0.111111	C15H12I3NO4	650.98	thyroid hormone blocker, antidepressant
1303	PIRENZEPINE HYDROCHLORIDE	140415-07	A07	5	45	0.111111	C19H23Cl2N5O2	424.333	antiulcer
1304	XYLAZINE	140415-07	C10	3	27	0.111111	C12H16N2S	220.339	analgesic
1305	RASAGILINE	140415-08	C05	5	45	0.111111	C12H13N	171.244	antiparkinsonian
1306	CEFMENOXIME HYDROCHLORIDE	140415-08	H02	2	18	0.111111	C16H18ClN9O5S3	548.024	antibacterial
1307	PEMPIDINE TARTRATE	140415-18	G09	4	36	0.111111	C14H27NO6	305.374	ganglionic blocker, antihypertensive
1308	CHLORMIDAZOLE	140415-19	A02	5	45	0.111111	C15H13ClN2	256.737	antifungal
1309	OXYCLOZANIDE	140415-19	G10	6	54	0.111111	C14H7Cl5O3	400.475	anthelmintic
1310	JUAREZIC ACID	140415-23	B06	8	72	0.111111	C11H10O2	174.201
1311	3-METHYLORSELLINIC ACID	140415-24	G07	5	45	0.111111	C9H10O4	182.178
1312	EPOXYGEDUNIN	140415-25	D03	5	45	0.111111	C28H34O8	498.578
1313	3,7-DIHYDROXYFLAVONE	140415-26	B09	3	27	0.111111	C15H10O4	254.245
1314	JASMONE	140415-26	H09	4	36	0.111111	C11H16O	164.25	insect repellant
1315	RESVERATROL 4'-METHYL ETHER	140415-27	B03	4	36	0.111111	C15H14O3	242.277
1316	PARTHENOLIDE	140415-30	E08	5	45	0.111111	C15H20O3	248.325	5HT antagonist, antineoplastic, smooth muscle relaxant
1317	ORNITHINE aKETOGLUTARATE	140415-30	E11	5	45	0.111111	C15H30N4O9	410.428	hepatotonic, immune stimulant
1318	OXYTHIAMINE CHLORIDE HYDROCHLORIDE	140415-22	C09	8	73	0.109589	C12H17Cl2N3O2S	338.258	thiamine antagonist
1319	HYDROLYSIS PRODUCT OF BUSSEIN	140415-22	H05	8	73	0.109589	C32H40O14	648.667
1320	HEXYLENE GLYCOL	140415-16	G10	7	64	0.109375	C6H14O2	118.177	humectant
1321	TODRALAZINE HYDROCHLORIDE	140415-17	G07	6	55	0.109091	C11H13ClN4O2	268.705	antihypertensive, peripheral vasodilator
1322	NITROXOLINE	140415-20	B02	6	55	0.109091	C9H6N2O3	190.16	antibacterial
1323	ROCURONIUM BROMIDE	140415-10	A11	5	46	0.108696	C32H53BrN2O4	609.694	neuromuscular blocker
1324	ACETARSOL	140415-17	C05	5	46	0.108696	C8H10AsNO5	275.094	antiprotozoal; diethylamine salt as antiphilitic
1325	ENOXOLONE	140415-19	A03	5	46	0.108696	C30H46O4	470.699	antitussive, antiinflammatory, antibacterial
1326	STRYCHNINE METHIODIDE	140415-22	B08	10	92	0.108696	C22H25IN2O2	476.361	neuromuscular blocker
1327	CHRYSIN	140415-24	G08	5	46	0.108696	C15H10O4	254.245	diuretic
1328	3-AMINOPROPIONITRILE FUMARATE	140415-27	D07	5	46	0.108696	C7H10N2O4	186.169	lathyrogen, teratogen
1329	HESPERETIN	140415-27	E07	5	46	0.108696	C16H14O6	302.286	antiallergic
1330	HYDROCORTISONE ACETATE	140415-03	D04	4	37	0.108108	C23H32O6	404.508	glucocorticoid, antiinflammatory
1331	INOSITOL	140415-03	E07	4	37	0.108108	C6H12O6	180.159	growth factor
1332	ZALEPLON	140415-15	A04	4	37	0.108108	C17H15N5O	305.342	sedative, hypnotic
1333	ISOPOMIFERIN	140415-21	C11	4	37	0.108108	C25H24O6	420.466	antioxidant
1334	CYSTAMINE DIHYDROCHLORIDE	140415-26	F08	4	37	0.108108	C4H14Cl2N2S2	225.204	hepatoprotectant, t-glutaminase inhibitor, heat shock protein promoter, caspase inhibitor
1335	2-MERCAPTOBENZOTHIAZOLE	140415-26	H04	4	37	0.108108	C7H5NS2	167.253	antibacterial, antifungal. inhibits dopamine beta-hydroxylase
1336	DIBENZOYLMETHANE	140415-29	H04	4	37	0.108108	C15H12O2	224.262	antineoplastic
1337	TENOXICAM	140415-09	C11	14	130	0.107692	C13H11N3O4S2	337.378	antiinflammatory
1338	CARNOSINE	140415-24	H09	7	65	0.107692	C9H14N4O3	226.237	antioxidant, antisenescense, antineoplastic
1339	CINOXACIN	140415-02	A06	3	28	0.107143	C12H10N2O5	262.224	antibacterial
1340	PROGESTERONE	140415-04	H09	6	56	0.107143	C21H30O2	314.472	progestogen
1341	CAPECITABINE	140415-08	A06	3	28	0.107143	C15H22FN3O6	359.357	antineoplastic
1342	ENTACAPONE	140415-14	E10	3	28	0.107143	C14H15N3O5	305.293	antidyskinetic
1343	ALLYLISOTHIOCYANATE	140415-15	E04	6	56	0.107143	C4H5NS	99.1551	counterirritant
1344	METOLAZONE	140415-16	B05	3	28	0.107143	C16H16ClN3O3S	365.841	diuretic, antihypertensive
1345	SODIUM MONOFLUOROPHOSPHATE	140415-16	C04	6	56	0.107143	FNa2O3P	143.95	dental carries prophylactic
1346	MOXISYLYTE HYDROCHLORIDE	140415-19	G05	3	28	0.107143	C16H26ClNO3	315.844	alpha-adrenergic blocker
1347	DEACETOXY-7-OXOGEDUNIN	140415-23	H09	3	28	0.107143	C26H30O6	438.525
1348	DEOXYSAPPANONE B 7,3'-DIMETHYL ETHER	140415-25	B10	6	56	0.107143	C18H18O5	314.341
1349	PYRROMYCIN	140415-28	E04	3	28	0.107143	C30H35NO11	585.614	antibacterial
1350	SPARTEINE HYDROIODIDE	140415-30	G04	6	56	0.107143	C15H27IN2	362.3	oxytocic
1351	PROPYLTHIOURACIL	140415-05	A04	5	47	0.106383	C7H10N2OS	170.235	antihyperthyroid
1352	IODIPAMIDE	140415-06	D03	5	47	0.106383	C20H14I6N2O6	1139.77	radioopaque agent
1353	TERCONAZOLE	140415-10	E07	5	47	0.106383	C26H31Cl2N5O3	532.475	antifungal
1354	THIOPHANATE	140415-20	F07	5	47	0.106383	C12H14N4O4S2	342.398	antifungal (systemic plant)
1355	3-DEACETYLKHIVORIN	140415-26	A08	5	47	0.106383	C30H40O9	544.648
1356	IRETOL	140415-26	D02	5	47	0.106383	C7H8O4	156.139
1357	VERBENALIN	140415-28	C10	5	47	0.106383	C17H24O10	388.375	cell growth inhibitor, coagulant
1358	ESTRONE BENZOATE	140415-30	H02	5	47	0.106383	C25H26O3	374.484
1359	SULFACETAMIDE	140415-05	C10	4	38	0.105263	C8H10N2O3S	214.244	antibacterial
1360	PHENTOLAMINE HYDROCHLORIDE	140415-06	C09	2	19	0.105263	C17H20ClN3O	317.821	antihypertensive
1361	HOMOSALATE	140415-09	H11	12	114	0.105263	C16H22O3	262.352	UV screen, analgesic
1362	BERGAPTEN	140415-17	A09	4	38	0.105263	C12H8O4	216.195	antipsoriatic, antiinflammatory
1363	EBSELEN	140415-17	G08	4	38	0.105263	C13H9NOSe	274.183	antioxidant, lipoxygenase inhibitor, inhibits oxidation of LDL
1364	METHOPRENE (S)	140415-19	C05	4	38	0.105263	C19H34O3	310.481	ectoparasiticide
1365	3alpha-ACETOXYDIHYDRODEOXYGEDUNIN	140415-24	A05	6	57	0.105263	C30H40O7	512.649
1366	GOSSYPOL-ACETIC ACID COMPLEX	140415-24	H11	4	38	0.105263	C32H34O10	578.622	male contraceptive, dehydrogenase inhibitor, antimalarial
1367	4,4'-DIMETHOXYDALBERGIONE	140415-25	D07	6	57	0.105263	C17H16O4	284.315
1368	LUPEOL	140415-25	H07	4	38	0.105263	C30H50O	426.732	antineoplastic
1369	APIOLE	140415-27	D06	4	38	0.105263	C12H14O4	222.243	antipyretic, diuretic, insecticide
1370	GINKGOLIDE A	140415-28	H03	6	57	0.105263	C20H24O11	440.408	antibacterial
1371	1,4-NAPHTHOQUINONE	140415-29	C11	4	38	0.105263	C10H6O2	158.158	antibacterial, antineoplastic
1372	BACAMPICILLIN HYDROCHLORIDE	140415-09	B09	13	124	0.104839	C21H28ClN3O7S	501.99	antibacterial
1373	NOBILETIN	140415-25	A08	7	67	0.104478	C21H22O8	402.405	matrix metaloproteinase inhibitor; antineoplastic
1374	3,7-EPOXYCARYOPHYLLAN-6-OL	140415-22	E07	12	115	0.104348	C15H26O2	238.373
1375	FLUOCINOLONE ACETONIDE	140415-03	A10	5	48	0.104167	C24H30F2O6	452.5	glucocorticoid, antiinflammatory
1376	ISOPROTERENOL HYDROCHLORIDE	140415-03	F02	5	48	0.104167	C11H18ClNO3	247.724	bronchodilator
1377	HYCANTHONE	140415-09	E06	15	144	0.104167	C20H24N2O2S	356.49	anthelmintic, hepatotoxic
1378	DROSPIRENONE	140415-10	D04	5	48	0.104167	C24H30O3	366.505	aldosterone antagonist
1379	NITAZOXANIDE	140415-10	E05	5	48	0.104167	C12H9N3O5S	307.287	antiparasitic
1380	DIMESNA	140415-18	A05	5	48	0.104167	C4H8Na2O6S4	326.34	antineoplastic, uroprotectant
1381	SHIKIMIC ACID	140415-21	B08	5	48	0.104167	C7H10O5	174.155
1382	STICTIC ACID	140415-22	H08	5	48	0.104167	C19H14O9	386.318	antineoplastic
1383	PSEUDO-ANISATIN	140415-27	C06	5	48	0.104167	C15H22O6	298.339	GABA antagonist
1384	PIROCTONE OLAMINE	140415-10	F11	8	77	0.103896	C16H30N2O3	298.429	antiseborrheic
1385	TIAPRIDE HYDROCHLORIDE	140415-09	B06	11	106	0.103774	C15H25ClN2O4S	364.894	neuroleptic
1386	AMINOCAPROIC ACID HYDROCHLORIDE	140415-01	C08	3	29	0.103448	C6H14ClNO2	167.637	hemostatic
1387	BITHIONATE SODIUM	140415-01	F02	3	29	0.103448	C12H4Cl4Na2O2S	400.02	anthelmintic, antiseptic
1388	NALOXONE HYDROCHLORIDE	140415-04	B06	3	29	0.103448	C19H22ClNO4	363.844	narcotic antagonist
1389	SUCRALFATE [5mM]	140415-10	F08	6	58	0.103448	C12H54Al16O75S8	2086.74	antiulcer
1390	KETOROLAC TROMETHAMINE	140415-10	H04	6	58	0.103448	C19H24N2O6	376.413	antiinflammatory
1391	PHENOTHIAZINE	140415-15	F05	6	58	0.103448	C12H9NS	199.276	anthelmintic
1392	TYROSINE HYDROCHLORIDE	140415-26	H07	3	29	0.103448	C9H12ClNO3	217.654	amino acid, nutrient
1393	7-DEACETOXY-7-OXODEOXYGEDUNIN	140415-29	F08	3	29	0.103448	C26H30O5	422.526
1394	ETHAMIVAN	140415-15	C06	7	68	0.102941	C12H17NO3	223.274	CNS & respiratory stimulant
1395	ISOBUTAMBEN	140415-15	G08	7	68	0.102941	C11H15NO2	193.248	anesthetic (topical)
1396	CORTISONE ACETATE	140415-02	B07	4	39	0.102564	C23H30O6	402.492	glucocorticoid
1397	TOLAZAMIDE	140415-07	C11	4	39	0.102564	C14H21N3O3S	311.406	antidiabetic
1398	CHLOROBUTANOL	140415-18	D03	4	39	0.102564	C4H7Cl3O	177.459	antimicrobial
1399	CHLORAZANIL HYDROCHLORIDE	140415-19	A05	4	39	0.102564	C10H10Cl2N4	257.124	diuretic
1400	MADECASSIC ACID	140415-21	H10	4	39	0.102564	C30H48O6	504.713	wound healing
1401	THEANINE POTASSIUM	140415-23	C06	4	39	0.102564	C7H13KN2O3	212.295	cognitive enhancer
1402	URIDINE	140415-25	H08	4	39	0.102564	C9H12N2O6	244.206	antidepressant
1403	TRYPTOPHAN (D)	140415-26	C11	4	39	0.102564	C11H12N2O2	204.23
1404	URSOLIC ACID	140415-26	E08	4	39	0.102564	C30H48O3	456.715	diuretic, antineoplastic, antiulcer
1405	HEXETIDINE	140415-17	D03	5	49	0.102041	C21H45N3	339.613	antifungal
1406	ETHAVERINE HYDROCHLORIDE	140415-17	F07	5	49	0.102041	C24H30ClNO4	431.964	antispasmodic
1407	ITOPRIDE HYDROCHLORIDE	140415-18	B11	5	49	0.102041	C20H26N2O4	358.441	dyspepsia therapy
1408	DIHYDROCELASTROL	140415-21	A08	5	49	0.102041	C29H40O4	452.64
1409	GLYCYLGLYCINE	140415-26	H06	5	49	0.102041	C4H8N2O3	132.12	gamma-glutamyl acceptor
1410	CLOBETASOL PROPIONATE	140415-10	G11	6	59	0.101695	C25H32ClFO5	466.982	glucocorticoid, antiinflammatory
1411	NAFTOPIDIL	140415-19	H05	6	59	0.101695	C24H28N2O3	392.502	antihypertensive, alpha-blocker, 5HT1a agonist
1412	GARDENIN B	140415-28	A02	6	59	0.101695	C19H18O7	358.351
1413	MELATONIN	140415-22	G03	5	59	0.1	C13H16N2O2	232.285	sleep induction, modifies circadian rhythm, antioxidant, free radical scavenger
1414	COLISTIMETHATE SODIUM	140415-02	B06	4	40	0.1	C57H103N16Na5O28S5	1735.82	antibacterial
1415	INDAPAMIDE	140415-03	E04	2	20	0.1	C16H16ClN3O3S	365.841	diuretic, antihypertensive
1416	PYRAZINAMIDE	140415-05	A07	3	30	0.1	C5H5N3O	123.115	antibacterial, tuberculostatic
1417	THIORIDAZINE HYDROCHLORIDE	140415-05	E11	5	50	0.1	C21H27ClN2S2	407.044	antipsychotic
1418	TRYPTOPHAN (L)	140415-05	H05	5	50	0.1	C11H12N2O2	204.23	antidepressant, nutrient; LD50(rat) 1634 mg/kg ip
1419	SPIRAMYCIN	140415-10	A02	4	40	0.1	C43H74N2O14	843.074	antibacterial
1420	RESORCINOL MONOACETATE	140415-10	A06	3	30	0.1	C8H8O3	152.151	antiseborrheic, antipruritic
1421	CIPROFLOXACIN	140415-10	B04	5	50	0.1	C17H18FN3O3	331.35	antibacterial, fungicide
1422	NEVIRAPINE	140415-10	E04	6	60	0.1	C15H14N4O	266.305	antiviral, RT inhibitor
1423	TILMICOSIN	140415-12	A08	3	30	0.1	C46H80N2O13	869.156	antibacterial
1424	SULFANILAMIDE	140415-17	D09	4	40	0.1	C6H8N2O2S	172.207	antibacterial
1425	AJMALINE	140415-17	D11	4	40	0.1	C20H26N2O2	326.442	antiarrhythmic (Class Ia): inhibits glucose uptake by mitochondria, & PAF blocker
1426	ELTANOLONE	140415-19	B05	5	50	0.1	C21H34O2	318.504	anesthetic
1427	CHLORAMINE-T	140415-19	E08	5	50	0.1	C7H7ClNNaO2S	227.646	antiseptic, disinfectant, antiproliferative
1428	BUCETIN	140415-20	E04	4	40	0.1	C12H17NO3	223.274	analgesic
1429	EPIGALLOCATECHIN-3-MONOGALLATE	140415-22	C07	6	60	0.1	C22H18O11	458.382
1430	HAEMATOXYLIN	140415-24	D10	6	60	0.1	C16H14O6	302.286
1431	alpha-CYANO-3-HYDROXYCINNAMIC ACID	140415-25	F07	3	30	0.1	C10H7NO3	189.172	inhibit mitochondrial pyruvate transport
1432	PUTRESCINE DIHYDROCHLORIDE	140415-27	F05	5	50	0.1	C4H14Cl2N2	161.076	ornithine decarboxylase inhibitor, cell growth factor
1433	ASIATICOSIDE	140415-29	E08	4	40	0.1	C48H78O19	959.145	wound healing, anxiolytic
1434	QUINALIZARIN	140415-30	C02	4	40	0.1	C14H8O6	272.216	antiviral, HIV-1 integrase inhibitor
1435	PIZOTYLINE MALATE	140415-08	E07	6	61	0.0983607	C23H27NO5S	429.539	5HT antagonist, antimigraine
1436	OXINIACIC ACID	140415-20	D05	6	61	0.0983607	C6H5NO3	139.112	antilipemic
1437	METITEPINE MESYLATE	140415-18	H08	5	51	0.0980392	C21H28N2O3S3	452.661	5HT1&2 receptor antagonist
1438	PLUMBAGIN	140415-25	E11	5	51	0.0980392	C11H8O3	188.185	antibacterial, antifungal, tuberculostatic; antifeedant (worm)
1439	3-BENZYLOXY-4,4-BISNOR-8,11,13-PODOCARPATRIENE	140415-30	H08	5	51	0.0980392	C22H24O2	320.435
1440	SULFANITRAN	140415-09	H05	9	92	0.0978261	C14H13N3O5S	335.341	antibacterial, coccidiostat
1441	DESOXYMETASONE	140415-14	E04	9	92	0.0978261	C22H29FO4	376.472	antiinflammatory
1442	BECLOMETHASONE DIPROPIONATE	140415-01	E03	4	41	0.097561	C28H37ClO7	521.056	antiasthmatic, topical antiinflammatory
1443	SULFAGUANIDINE	140415-17	G03	4	41	0.097561	C7H10N4O2S	214.247	antibacterial
1444	RIBOSTAMYCIN SULFATE	140415-17	H02	4	41	0.097561	C17H36N4O14S	552.559	antibacterial
1445	LINAMARIN	140415-21	F07	4	41	0.097561	C10H17NO6	247.25
1446	ISOCOTOIN	140415-21	F08	4	41	0.097561	C14H12O4	244.249
1447	2',4'-DIHYDROXYCHALCONE 4'-GLUCOSIDE	140415-21	H05	4	41	0.097561	C21H22O8	402.405	anthelmintic & antiulcerocenic
1448	GARCINOLIC ACID	140415-22	B04	8	82	0.097561	C38H46O9	646.785	antineoplastic, neuraminidase inhibitor
1449	L-SERYL-L-GLUTAMINE	140415-26	F06	4	41	0.097561	C8H15N3O5	233.226
1450	CLIDINIUM BROMIDE	140415-02	A08	3	31	0.0967742	C22H26BrNO3	432.361	anticholinergic
1451	DIOXYBENZONE	140415-02	F04	3	31	0.0967742	C14H12O4	244.249	ultraviolet screen
1452	ADAPALENE	140415-08	E11	3	31	0.0967742	C28H28O3	412.534	anti-acne
1453	ACETYLGLUCOSAMINE	140415-25	F05	3	31	0.0967742	C8H15NO6	221.212	antiinflammatory; antiarthritic
1454	MITRAPHYLLINE	140415-25	H10	3	31	0.0967742	C21H24N2O4	368.436	antineoplastic
1455	4-HYDROXYANTIPYRINE	140415-29	B10	3	31	0.0967742	C11H12N2O2	204.23	analgesic
1456	METHACYCLINE HYDROCHLORIDE	140415-06	G06	5	52	0.0961538	C22H23ClN2O8	478.89	antibacterial
1457	BENZANTHRONE	140415-26	G08	5	52	0.0961538	C17H10O	230.269	hepatotoxic, P450 suppressant
1458	GIBBERELLIC ACID	140415-30	D02	5	52	0.0961538	C19H22O6	346.384	plant growth regulator
1459	METARAMINOL BITARTRATE	140415-09	F02	13	136	0.0955882	C13H19NO8	317.298	antihypotensive
1460	BETHANECHOL CHLORIDE	140415-01	E10	2	21	0.0952381	C7H17ClN2O2	196.679	cholinergic
1461	HALAZONE	140415-03	C05	4	42	0.0952381	C7H5Cl2NO4S	270.092	antiinfectant
1462	ISOSORBIDE DINITRATE	140415-03	F03	4	42	0.0952381	C6H8N2O8	236.139	antianginal
1463	SULFAMETHOXAZOLE	140415-05	D05	4	42	0.0952381	C10H11N3O3S	253.281	antibacterial, antipneumocystis
1464	URSODIOL	140415-05	H09	4	42	0.0952381	C24H40O4	392.584	anticholelithogenic; LD50(rat) 890 mg/kg ip
1465	LAMOTRIGINE	140415-14	A06	2	21	0.0952381	C9H7Cl2N5	256.096	anticonvulsant
1466	NICORANDIL	140415-15	C11	4	42	0.0952381	C8H9N3O4	211.179	vasodilator
1467	PENTAGASTRIN	140415-15	E02	6	63	0.0952381	C37H49N7O9S	767.909	gastric secretion indicator
1468	ERYTHRITOL	140415-16	F06	4	42	0.0952381	C4H10O4	122.122	sweetener
1469	MEBHYDROLIN	140415-17	F11	4	42	0.0952381	C19H20N2	276.385	H1 antihistamine
1470	SELENOMETHIONINE	140415-18	C11	4	42	0.0952381	C7H18N2O3Se	257.193	contrast agent
1471	3-ACETYLGEDUNOL	140415-21	G06	4	42	0.0952381	C30H40O8	528.649
1472	CLOVANEDIOL DIACETATE	140415-22	F11	7	56	0.0952381	C19H30O4	322.449
1473	SYRINGIC ACID	140415-23	A09	6	63	0.0952381	C9H10O5	198.177	antiproliferative; antifungal
1474	GALANGIN TRIMETHYL ETHER	140415-23	B10	6	63	0.0952381	C18H16O5	312.325
1475	3-DEOXO-3beta-HYDROXYMEXICANOLIDE 16-ENOL ETHER	140415-24	A07	4	42	0.0952381	C28H36O7	484.595
1476	MUNDULONE	140415-24	D11	6	63	0.0952381	C26H26O6	434.494
1477	VALINE (L)	140415-26	H08	4	42	0.0952381	C5H11NO2	117.149	amino acid, nutrient
1478	FENBUTYRAMIDE	140415-29	E11	4	42	0.0952381	C10H13NO	163.221	antihypercholesterolemia
1479	4'-HYDROXYFLAVANONE	140415-30	F07	2	21	0.0952381	C15H12O3	240.261
1480	BUTYLATED HYDROXYANISOLE	140415-14	G09	7	74	0.0945946	C11H16O2	180.249	antioxidant
1481	7-DEACETOXY-7-OXOKHIVORIN	140415-23	H10	5	53	0.0943396	C30H38O9	542.632
1482	3-ACETYLCOUMARIN	140415-30	E07	5	53	0.0943396	C11H8O3	188.185
1483	NALTREXONE HYDROCHLORIDE	140415-09	F09	13	138	0.0942029	C20H24ClNO4	377.872	morphine antagonist
1484	ACETYLCYSTEINE	140415-01	B10	3	32	0.09375	C5H9NO3S	163.196	mucolytic
1485	NAPHAZOLINE HYDROCHLORIDE	140415-04	B07	3	32	0.09375	C14H15ClN2	246.742	adrenergic agonist, nasal decongestant
1486	CEFOPERAZONE	140415-07	F10	3	32	0.09375	C25H27N9O8S2	645.677	antibacterial
1487	TIGOGENIN	140415-22	G05	10	66	0.09375	C27H44O3	416.65
1488	CEDRYL ACETATE	140415-22	G06	6	64	0.09375	C17H28O2	264.412
1489	2-METHOXY-4,5-METHYLENEDIOXYBENZALDEHYDE	140415-26	G05	3	32	0.09375	C9H8O4	180.162
1490	QUERCETIN	140415-27	D08	3	32	0.09375	C15H10O7	302.243	capillary protectant, antioxidant. antineoplastic, anti-HIV
1491	CINNAMIC ACID	140415-29	H05	3	32	0.09375	C9H8O2	148.163	fragrance & flavoring agent, antidiabetic
1492	MONOBENZONE	140415-09	A05	7	75	0.0933333	C13H12O2	200.239	depigmentor
1493	DIBENZOTHIOPHENE	140415-02	D09	4	43	0.0930233	C12H8S	184.262	keratolytic
1494	ETHYLENEDIAMINE TETRACETATE TETRA-ETHANOLAMINE	140415-02	G06	4	43	0.0930233	C18H44N6O12	536.584	chelating agent, antioxidant
1495	METHENAMINE	140415-03	H06	4	43	0.0930233	C6H12N4	140.189	antibacterial (urinary)
1496	TANDUTINIB	140415-08	A08	4	43	0.0930233	C31H42N6O4	562.718	tyrosine kinase inhibitor
1497	BETAINE HYDROCHLORIDE	140415-09	A02	4	43	0.0930233	C5H12ClNO2	153.61	antiarteriosclerotic, hypolipaemic, hepatoprotectant
1498	ENROFLOXACIN	140415-11	F07	4	43	0.0930233	C19H22FN3O3	359.404	antibacterial
1499	BISMUTH SUBSALICYLATE	140415-13	B05	4	43	0.0930233	C7H5BiO4	362.096	antidiarrheal, antacid, antiulcer
1500	ACTINOQUINOL SODIUM	140415-16	E09	4	43	0.0930233	C11H10NNaO4S	275.26	ultaviolet screen
1501	AMINOPTERIN	140415-17	E06	4	43	0.0930233	C19H20N8O5	440.422	antineoplastic, antirheumatic, folic acid antagonist
1502	PIDOTIMOD	140415-18	B02	4	43	0.0930233	C9H12N2O4S	244.271	immune stimulant
1503	PRIDINOL METHANESULFONATE	140415-18	E08	4	43	0.0930233	C21H29NO4S	391.534	anticholinergic
1504	PRASTERONE	140415-19	H04	4	43	0.0930233	C19H28O2	288.434	androgen, estrogen, treatment of menopausal syndrome
1505	IDRAMANTONE	140415-20	A02	4	43	0.0930233	C10H14O2	166.222	anthelmintic
1506	OSAJIN	140415-22	C03	4	43	0.0930233	C25H24O5	404.467	antioxidant, cardioprotectant
1507	7-DESACETOXY-6,7-DEHYDROGEDUNIN	140415-24	A06	4	43	0.0930233	C26H30O5	422.526
1508	FORMONONETIN	140415-24	A08	4	43	0.0930233	C16H12O4	268.272	phytoestrogen
1509	PTAEROXYLIN	140415-24	C08	4	43	0.0930233	C15H14O4	258.276
1510	12a-HYDROXY-9-DEMETHYLMUNDUSERONE-8-CARBOXYLIC ACID	140415-24	D09	4	43	0.0930233	C19H16O9	388.334
1511	CARNOSIC ACID	140415-25	A04	4	43	0.0930233	C20H28O4	332.444	antioxidant, antineoplastic
1512	MUNDULONE ACETATE	140415-26	C08	4	43	0.0930233	C28H28O7	476.531
1513	GITOXIGENIN	140415-26	F09	4	43	0.0930233	C23H34O5	390.524	antineoplastic
1514	L-LEUCYL-L-ALANINE	140415-29	B04	4	43	0.0930233	C9H18N2O3	202.255	ubiquitin blocker, neurite growth inhibitor
1515	RAUWOLSCINE HYDROCHLORIDE	140415-30	D03	4	43	0.0930233	C21H27ClN2O3	390.914	alpha2 adrenergic antagonist, CNS stimulant, anesthetic, 5HT2a/b antagonist
1516	NARASIN	140415-07	F05	5	54	0.0925926	C43H72O11	765.047	antibacterial, antiviral
1517	ISRADIPINE	140415-16	G02	5	54	0.0925926	C19H21N3O5	371.396	Ca channel blocker, antiparkisonian
1518	MECYSTEINE HYDROCHLORIDE	140415-17	D05	5	54	0.0925926	C4H10ClNO2S	171.647	mucolytic
1519	GUANIDINE HYDROCHLORIDE	140415-20	G05	5	54	0.0925926	CH7Cl2N3	131.993	cholinergic
1520	3-DESMETHYL-5-DESHYDROXYSCLEROIN	140415-25	A02	5	54	0.0925926	C14H12O4	244.249
1521	2-AMINOBENZENESULFONAMIDE	140415-29	C04	5	54	0.0925926	C6H8N2O2S	172.207	antibacterial
1522	CHRYSOPHANOL	140415-22	D10	6	65	0.0923077	C15H10O4	254.245	antineoplastic, antibacterial
1523	CHLORPROTHIXENE HYDROCHLORIDE	140415-09	D03	11	120	0.0916667	C18H19Cl2NS	352.329	antipsychotic
1524	ETHOPROPAZINE HYDROCHLORIDE	140415-03	A04	3	33	0.0909091	C19H25ClN2S	348.942	antiparkinsonian, anticholinergic
1525	KETOPROFEN	140415-07	D06	2	22	0.0909091	C16H14O3	254.288	antiinflammatory
1526	MESNA	140415-07	E03	2	22	0.0909091	C2H5NaO3S2	164.178	mucolytic
1527	FOSFOMYCIN CALCIUM	140415-07	F07	2	22	0.0909091	C3H5CaO4P	176.125	antibacterial
1528	LORNOXICAM	140415-08	B04	3	33	0.0909091	C13H10ClN3O4S2	371.823	analgesic, antiinflammatory
1529	SULBACTAM	140415-08	C10	3	33	0.0909091	C8H11NO5S	233.245	b-lactamase inhibitor
1530	AMLEXANOX	140415-08	F02	2	22	0.0909091	C16H14N2O4	298.301	anti-allergic
1531	AMPROLIUM	140415-08	F03	2	22	0.0909091	C14H19ClN4	278.787	coccidiostat
1532	PEMETREXED	140415-08	G02	3	33	0.0909091	C20H19N5Na2O6	471.384	antineoplastic, thymidylate synthase inhibitor
1533	SULFANILATE ZINC	140415-09	G10	11	121	0.0909091	C12H12N2O6S2Zn	409.737	antibacterial
1534	TETROQUINONE	140415-09	H04	8	88	0.0909091	C6H4O6	172.095	keratolytic
1535	CEFTAZIDIME	140415-10	C09	6	66	0.0909091	C26H36N8O9S2	668.753	antibacterial
1536	METHYLENE BLUE	140415-13	D06	3	33	0.0909091	C16H20ClN3OS	337.874	antimethemoglobinemic, cyanide antidote
1537	DIAZOXIDE	140415-16	A06	4	44	0.0909091	C8H7ClN2O2S	230.674	antihypertensive, diuretic, activates K channels and AMPA receptors
1538	RHODOCLADONIC ACID	140415-21	B09	3	33	0.0909091	C15H10O8	318.242
1539	MUNDOSERONE	140415-22	B03	10	110	0.0909091	C19H18O6	342.352	inhibits heat shock prtein expression
1540	3-NOR-3-OXOPANASINSAN-6-OL	140415-22	H02	5	55	0.0909091	C14H22O2	222.33
1541	IRIGENIN TRIMETHYL ETHER	140415-25	C02	5	55	0.0909091	C21H22O8	402.405
1542	METHYLXANTHOXYLIN	140415-26	C03	3	33	0.0909091	C11H14O4	210.232
1543	2,2'-AZO-bis-2-AMINOPROPANE	140415-26	H02	3	33	0.0909091	C8H20Cl2N6	271.195	free radical initiator, apoptosis inducer
1544	EUPHOL	140415-27	H03	4	44	0.0909091	C30H50O	426.732	antineoplastic, antiproliferative, antiinflammatory, antinociceptive
1545	N-PHENYLANTHRANILIC ACID	140415-29	A02	3	33	0.0909091	C13H11NO2	213.238	ion channel (Cl) blocker
1546	CALCEIN	140415-30	C03	4	44	0.0909091	C30H26N2O13	622.547	chelating agent (Ca, Mg)
1547	5-AMINOPENTANOIC ACID HYDROCHLORIDE	140415-30	C06	4	44	0.0909091	C5H12ClNO2	153.61	GABAb antagonist
1548	NIPECOTIC ACID	140415-30	F11	4	44	0.0909091	C6H11NO2	129.16	GABA uptake inhibitor
1549	SODIUM CYCLAMATE	140415-18	C02	5	56	0.0892857	C6H12NNaO3S	201.221	sweetener
1550	NANOFIN	140415-20	C11	5	56	0.0892857	C7H15N	113.204	antihypertensive, ganglioplegic
1551	PHYTOL	140415-23	B07	5	56	0.0892857	C19H38O	282.514
1552	ATROPINE SULFATE	140415-01	D10	4	45	0.0888889	C17H25NO7S	387.455	anticholinergic, mydriatic
1553	CLONIDINE HYDROCHLORIDE	140415-02	A11	4	45	0.0888889	C9H10Cl3N3	266.559	antihypertensive
1554	MOXALACTAM DISODIUM	140415-04	B03	4	45	0.0888889	C20H18N6Na2O9S	564.445	antibacterial
1555	CEFACLOR	140415-06	D02	4	45	0.0888889	C15H14ClN3O4S	367.814	antibacterial
1556	CLARITHROMYCIN	140415-11	D07	4	45	0.0888889	C38H69NO13	747.973	antibacterial
1557	ACETYL-L-LEUCINE	140415-17	H03	4	45	0.0888889	C8H15NO3	173.214	antivertigo
1558	ERDOSTEINE	140415-18	C07	4	45	0.0888889	C8H11NO4S2	249.309	mucolytic
1559	CYTISINE	140415-19	C02	4	45	0.0888889	C11H14N2O	190.247	antiinflammatory, respiratory stimulant
1560	CORTISONE	140415-20	E06	4	45	0.0888889	C21H28O5	360.454	antiinflammatory, glucocorticoid
1561	ANABASAMINE HYDROCHLORIDE	140415-22	A09	4	45	0.0888889	C16H20ClN3	289.811	anticholinesterase
1562	EMODIN	140415-23	C07	4	45	0.0888889	C15H10O5	270.244	antibacterial, antineoplastic, cathartic, tyrosine kinase inhibitor
1563	ESTRADIOL ACETATE	140415-26	F05	4	45	0.0888889	C20H26O3	314.428	estrogen
1564	PHENAZOPYRIDINE HYDROCHLORIDE	140415-04	E11	3	34	0.0882353	C11H12ClN5	249.705	analgesic
1565	TRIHEXYPHENIDYL HYDROCHLORIDE	140415-05	G07	3	34	0.0882353	C20H32ClNO	337.937	anticholinergic, antiparkinsonian
1566	ISOSORBIDE MONONITRATE	140415-10	C11	3	34	0.0882353	C6H9NO6	191.142	antianginal
1567	EPIAFZELECHIN TRIMETHYL ETHER	140415-22	C06	6	68	0.0882353	C18H20O5	316.357
1568	MOROXYDINE HYDROCHLORIDE	140415-19	G02	5	57	0.0877193	C6H14ClN5O	207.664	antiviral
1569	SALICYLANILIDE	140415-01	A10	2	23	0.0869565	C13H11NO2	213.238	antipyretic, fungicide
1570	TRIAMTERENE	140415-05	G04	2	23	0.0869565	C12H11N7	253.268	diuretic
1571	DIHYDROSTREPTOMYCIN [5mM]	140415-08	G04	2	23	0.0869565	C21H41N7O12	583.601	antibacterial, tuberculostatic
1572	ISOXICAM	140415-09	E08	8	92	0.0869565	C14H13N3O5S	335.341	antiinflammatory
1573	GATIFLOXACIN	140415-12	C06	6	69	0.0869565	C21H29FN4O5	436.487	antibacterial
1574	PREDNISOLONE TEBUTATE	140415-13	E03	4	46	0.0869565	C27H38O6	458.6	antiinflammatory, glucocorticoid
1575	ACIPIMOX	140415-19	G08	4	46	0.0869565	C6H6N2O3	154.126	antilipemic
1576	LAWSONE	140415-26	E02	2	23	0.0869565	C10H6O3	174.158	antifungal, sunscreen, antibacterial, antineoplastic
1577	ESTRADIOL METHYL ETHER	140415-29	F09	4	46	0.0869565	C19H26O2	286.418	estrogen
1578	MEPRYLCAINE HYDROCHLORIDE	140415-09	E04	7	81	0.0864198	C14H22ClNO2	271.79	local anesthetic, 5HT2 agonist
1579	LEVONORGESTREL	140415-08	D08	5	58	0.0862069	C21H28O2	312.456	progestin
1580	MEXILETINE HYDROCHLORIDE	140415-10	H07	5	58	0.0862069	C11H18ClNO	215.725	antiarrhythmic
1581	DEACETOXY(7)-7-OXOKHIVORINIC ACID	140415-24	B04	5	58	0.0862069	C27H36O10	520.582
1582	CARBAMAZEPINE	140415-01	F08	3	35	0.0857143	C15H12N2O	236.276	analgesic, anticonvulsant
1583	DIMETHADIONE	140415-02	F03	3	35	0.0857143	C5H7NO3	129.116	anticonvulsant
1584	ETHINYL ESTRADIOL	140415-03	A02	3	35	0.0857143	C20H24O2	296.413	estrogen, plus progestogen as oral contraceptive
1585	RITODRINE HYDROCHLORIDE	140415-07	B05	3	35	0.0857143	C17H22ClNO3	323.823	muscle relaxant (smooth)
1586	alpha-TOCHOPHEROL [4 mM]	140415-08	A05	3	35	0.0857143	C29H50O2	430.721	vitamin E, antioxidant
1587	NAFTIFINE HYDROCHLORIDE	140415-13	D08	3	35	0.0857143	C21H22ClN	323.869	antifungal
1588	ROBUSTIC ACID	140415-25	G10	3	35	0.0857143	C22H20O6	380.401	inhibits cAMP-dependent protein kinase
1589	1R,2S-PHENYLPROPYLAMINE	140415-26	E09	3	35	0.0857143	C9H13NO	151.21	decongestant
1590	THEAFLAVIN DIGALLATE	140415-26	G07	3	35	0.0857143	C43H32O20	868.722
1591	LEVAMISOLE HYDROCHLORIDE	140415-09	E11	11	129	0.0852713	C11H13ClN2S	240.757	immunomodulator
1592	HYDROCORTISONE HEMISUCCINATE	140415-03	D05	4	47	0.0851064	C25H34O8	462.545	glucocorticoid
1593	QUINESTROL	140415-08	C03	4	47	0.0851064	C25H32O2	364.533	estrogen
1594	CEPHALOSPORIN C Zn	140415-17	E11	4	47	0.0851064	C16H19N3O8SZn	478.779	antibacterial
1595	PHLORACETOPHENONE	140415-22	C08	4	47	0.0851064	C8H8O4	168.151
1596	ANDIROBIN	140415-26	D06	4	47	0.0851064	C27H32O7	468.552
1597	SOLIDAGENONE	140415-22	G02	6	63	0.0847458	C20H28O3	316.444	anti-ulcer
1598	PURPUROGALLIN	140415-23	B04	5	59	0.0847458	C11H8O5	220.183	xanthine oxidase inhibitor, antioxidant
1599	3-AMINO-beta-PINENE	140415-22	F04	9	97	0.0833333	C10H18ClN	187.715
1600	DANTHRON	140415-01	A04	3	36	0.0833333	C14H8O4	240.217	cathartic
1601	BUSULFAN	140415-01	F04	2	24	0.0833333	C6H14O6S2	246.303	antineoplastic, alkylating agent
1602	CAFFEINE	140415-01	F05	3	36	0.0833333	C8H10N4O2	194.195	CNS stimulant
1603	SALICYLIC ACID	140415-05	C03	3	36	0.0833333	C7H6O3	138.124	keratolytic
1604	TRIFLUOPERAZINE HYDROCHLORIDE	140415-05	G06	4	48	0.0833333	C21H26Cl2F3N3S	480.427	antipsychotic
1605	BENZOYL PEROXIDE	140415-08	H11	3	36	0.0833333	C14H10O4	242.233	keratolytic
1606	BROMHEXINE HYDROCHLORIDE	140415-09	C02	9	108	0.0833333	C14H21Br2ClN2	412.598	expectorant
1607	IODIXANOL	140415-10	D08	5	60	0.0833333	C35H44I6N6O15	1550.2	radiopaque agent
1608	PHYTONADIONE [5mM]	140415-10	F02	4	48	0.0833333	C31H46O2	450.711	vitamin K1
1609	PAZUFLOXACIN MESYLATE	140415-18	A11	3	36	0.0833333	C17H19FN2O7S	414.413	antibacterial
1610	RUFLOXACIN HYDROCHLORIDE	140415-18	B06	3	36	0.0833333	C17H18FN3O3S	363.414	antibacterial
1611	ACEXAMIC ACID	140415-18	E04	3	36	0.0833333	C8H15NO3	173.214	wound healing agent
1612	SUCRALOSE	140415-20	C06	4	48	0.0833333	C12H19Cl3O8	397.639	sweetener
1613	16(17)-EPOXY-5-PREGNENOLONE	140415-23	E07	3	36	0.0833333	C21H30O3	330.471
1614	SINENSETIN	140415-23	F10	3	36	0.0833333	C20H20O7	372.378	antiangiogenesis, antidiabetic
1615	FARNESOL	140415-25	F09	3	36	0.0833333	C15H26O	222.374	antineoplastic, antibacterial
1616	PYROCATECHUIC ACID	140415-26	E07	4	48	0.0833333	C7H6O4	154.123	antioxidant, Fe chelating agent
1617	TANSHINONE IIA SULFONATE SODIUM	140415-27	C05	3	36	0.0833333	C19H17NaO6S	396.398	free radical scavenger
1618	ISOLIQUIRITIGENIN	140415-27	C09	3	36	0.0833333	C15H12O4	256.26	aldose reductase inhibitor, antineoplastic, antiinflammatory
1619	JUGLONE	140415-27	F09	3	36	0.0833333	C10H6O3	174.158	antineoplastic, antifungal, antioxidant, Pin 1 inhibitor
1620	TETRAC	140415-30	C04	3	36	0.0833333	C14H8I4O4	747.835	antineoplastic, thyroid hormone
1621	ARACHIDONIC ACID	140415-30	G09	3	36	0.0833333	C20H32O2	304.477	stimulates NO biosynthesis, vasodilator
1622	SR-2640	140415-30	H09	3	36	0.0833333	C23H18N2O3	370.412	LTD4/ LTE4 antagonist
1623	4-HYDROXYINDOLE	140415-22	E03	8	97	0.0824742	C8H7NO	133.151	inhibitor of Amyloid-beta deposition
1624	BIOTIN	140415-09	A03	6	73	0.0821918	C10H16N2O3S	244.315	vitamin B complex
1625	CITROPTEN	140415-22	B07	6	73	0.0821918	C11H10O4	206.2	photosensitizing agent
1626	CICLOPIROX OLAMINE	140415-02	A05	5	61	0.0819672	C14H24N2O3	268.359	antifungal
1627	GALLAMINE TRIETHIODIDE	140415-03	B08	4	49	0.0816327	C30H60I3N3O3	891.544	muscle relaxant (skeletal)
1628	TOLNAFTATE	140415-05	F08	4	49	0.0816327	C19H17NOS	307.417	antifungal
1629	TOPIRAMATE	140415-14	G02	8	98	0.0816327	C12H21NO8S	339.367	anticonvulsant, antimigraine, GABA-A agonist, AMP/kinate glutamate receptor antagonist, carbonic anhydrase inhibitor
1630	ALPRENOLOL	140415-16	D02	4	49	0.0816327	C15H24ClNO2	285.817	betaadrenergic blocker
1631	beta-NAPHTHOL	140415-19	E03	4	49	0.0816327	C10H8O	144.175	anthelmintic, antiseptic
1632	METHOXYAMINE HYDROCHLORIDE	140415-26	G11	4	49	0.0816327	CH6ClNO	83.5181	antineoplastic, hydroxymethyltransferase inhibitor
1633	CHLORPROMAZINE	140415-01	H10	3	37	0.0810811	C17H19ClN2S	318.871	antiemetic, antipsychotic
1634	IOHEXOL	140415-08	B05	3	37	0.0810811	C17H22I3N3O8	777.093	radiopaque diagnostic aid
1635	GLAFENINE	140415-17	F05	3	37	0.0810811	C19H17ClN2O4	372.811	analgesic
1636	PRANOPROFEN	140415-18	B03	3	37	0.0810811	C15H13NO3	255.276	antiinflammatory
1637	TENATOPRAZOLE	140415-18	B07	3	37	0.0810811	C16H18N4O3S	346.411	anti-ulcer, proton pump inhibitor
1638	ETICLOPRIDE HYDROCHLORIDE	140415-19	H10	3	37	0.0810811	C17H26Cl2N2O3	377.314	dopamine D2 blocker
1639	PROXYPHYLLINE	140415-20	C04	3	37	0.0810811	C10H14N4O3	238.248	PDE inhibitor, bronchodilator, vasodilator
1640	CHOLIC ACID, METHYL ESTER	140415-21	E02	3	37	0.0810811	C25H42O5	422.61
1641	ADONITOL	140415-22	D08	6	74	0.0810811	C5H12O5	152.148
1642	METHYL DEOXYCHOLATE	140415-22	G11	6	74	0.0810811	C25H42O4	406.611
1643	DIETHYLTOLUAMIDE	140415-15	G10	5	62	0.0806452	C12H17NO	191.275	insect repellant
1644	THIOGUANINE	140415-05	E10	4	50	0.08	C5H5N5S	167.193	antineoplastic, purine antimetabolite
1645	PIPERIDOLATE HYDROCHLORIDE	140415-07	H05	2	25	0.08	C21H26ClNO2	359.9	antispasmodic
1646	OLSALAZINE SODIUM	140415-08	F11	2	25	0.08	C14H8N2Na2O6	346.209	antiinflammatory
1647	ETOMIDATE	140415-14	A03	2	25	0.08	C14H16N2O2	244.296	sedative
1648	ALTRENOGEST	140415-14	C10	2	25	0.08	C21H26O2	310.44	progestin, antineoplastic
1649	NOMIFENSINE MALEATE	140415-16	F10	2	25	0.08	C20H22N2O4	354.409	antidepressant, dopamine uptake inhibitor
1650	NEFIRACETAM	140415-18	A09	2	25	0.08	C14H18N2O2	246.312	analgesic, antiinflammatory
1651	PROFLAVINE HEMISULFATE	140415-19	D05	4	50	0.08	C13H13N3O4S	307.33	antiseptic
1652	ISOPIMPINELLIN	140415-23	B03	6	75	0.08	C13H10O5	246.222	antineoplastic, antifungal, insect antifeedant
1653	7-HYDROXY-2'-METHOXYISOFLAVONE	140415-25	H09	4	50	0.08	C16H12O4	268.272
1654	MYOSMINE	140415-26	C06	4	50	0.08	C9H10N2	146.193	mitogen
1655	GUANIDINE CARBONATE	140415-30	G02	2	25	0.08	C2H7N3O3	121.096	striated muscle stimulant, cholinergic
1656	BENDROFLUMETHIAZIDE	140415-09	B10	11	138	0.0797101	C15H14F3N3O4S2	421.42	diuretic, antihypertensive
1657	CHLORPROPAMIDE	140415-01	H11	3	38	0.0789474	C10H13ClN2O3S	276.744	antidiabetic
1658	EPINEPHRINE BITARTRATE	140415-02	G09	3	38	0.0789474	C13H19NO9	333.298	adrenergic agonist, bronchodilator, antiglaucoma agent
1659	ESTRONE	140415-02	H09	3	38	0.0789474	C18H22O2	270.375	estrogen
1660	ISONIAZID	140415-03	E10	3	38	0.0789474	C6H7N3O	137.142	antibacterial, tuberculostatic
1661	THIOTHIXENE	140415-05	F02	3	38	0.0789474	C23H29N3O2S2	443.634	antipsychotic
1662	PREGABALIN HYDROCHLORIDE	140415-10	F03	3	38	0.0789474	C8H18ClNO2	195.691	anticonvulsant
1663	CHLORQUINALDOL	140415-17	A07	3	38	0.0789474	C10H7Cl2NO	228.079	antiinfectant, antifungal
1664	PIPENZOLATE BROMIDE	140415-18	E06	3	38	0.0789474	C22H28BrNO3	434.377	antispasmodic
1665	DIHYDROGEDUNIN	140415-23	H08	3	38	0.0789474	C28H36O7	484.595
1666	PRENYLETIN	140415-24	A02	3	38	0.0789474	C14H14O4	246.265
1667	5,7-DIHYDROXY-4-METHYLCOUMARIN	140415-26	G10	3	38	0.0789474	C10H8O4	192.173
1668	N-ACETYLPROLINE	140415-29	B06	3	38	0.0789474	C7H11NO3	157.171	antirheumatic
1669	CHICAGO SKY BLUE	140415-30	A06	3	38	0.0789474	C34H24N6Na4O16S4	992.816	inhibitor of aminoacid uptake
1670	IMIDAZOL-4-YLACETIC ACID SODIUM SALT	140415-30	C08	3	38	0.0789474	C5H5N2NaO2	148.098	GABAc antagonist
1671	DICYCLOHEXYLUREA	140415-30	F04	3	38	0.0789474	C13H24N2O	224.349	antihypertensive, inhibitor of glycoside anomerization
1672	ALTRETAMINE	140415-09	A08	7	89	0.0786517	C9H18N6	210.284	antineoplastic
1673	NORETHINDRONE ACETATE	140415-04	C08	4	51	0.0784314	C22H28O3	340.467	Oral contraceptive (in combination with estrogen)
1674	BACLOFEN HYDROCHLORIDE (+/-)	140415-10	B05	4	51	0.0784314	C10H13Cl2NO2	250.127	muscle relaxant (skeletal)
1675	ARTESUNATE	140415-16	E08	4	51	0.0784314	C19H28O8	384.43	antimalarial
1676	FOSFOSAL	140415-17	H06	4	51	0.0784314	C7H7O6P	218.104	analgesic, antiinflammatory
1677	DAUNORUBICIN	140415-02	C10	3	39	0.0769231	C27H29NO10	527.533	antineoplastic
1678	DIFLUNISAL	140415-02	E07	4	52	0.0769231	C13H8F2O3	250.204	analgesic, antiinflammatory
1679	DYPHYLLINE	140415-02	G05	4	52	0.0769231	C10H14N4O4	254.247	PDE inhibitor, bronchodilator, vasodilator
1680	PINDOLOL	140415-04	G02	3	39	0.0769231	C14H20N2O2	248.328	antihypertensive, antianginal, antiarrhythmic, antiglaucoma
1681	SULFADIAZINE	140415-05	C11	4	52	0.0769231	C10H10N4O2S	250.281	antibacterial
1682	DANTROLENE SODIUM	140415-09	D06	11	143	0.0769231	C14H9N4NaO5	336.241	muscle relaxant (skeletal)
1683	ERGOTAMINE TARTRATE	140415-13	H10	3	39	0.0769231	C37H41N5O11	731.766	analgesic, antimigraine
1684	TIOXOLONE	140415-18	H11	3	39	0.0769231	C7H4O3S	168.172	antiseborrhoic
1685	BUFLOMEDIL HYDROCHLORIDE	140415-20	C09	5	65	0.0769231	C17H26ClNO4	343.854	vasodilator (peripheral)
1686	ROTENONIC ACID, METHYL ETHER	140415-26	C04	4	52	0.0769231	C24H26O6	410.471
1687	GITOXIGENIN DIACETATE	140415-26	F07	3	39	0.0769231	C27H38O7	474.6
1688	ALANYL-dl-LEUCINE	140415-29	C03	3	39	0.0769231	C9H18N2O3	202.255
1689	PAEONOL	140415-29	D08	3	39	0.0769231	C9H10O3	166.178	antibacterial, antimutagen, anti-alzheimer
1690	7,4'-DIMETHOXYISOFLAVONE	140415-28	C06	7	92	0.076087	C17H14O4	282.299
1691	CYCLANDELATE	140415-19	D07	4	53	0.0754717	C17H24O3	276.379	vasodilator
1692	BENZTHIAZIDE	140415-01	E07	3	40	0.075	C15H14ClN3O4S3	431.942	diuretic, antihypertensive
1693	CLOMIPHENE CITRATE	140415-02	A10	3	40	0.075	C32H36ClNO8	598.099	gonad stimulating principle
1694	TROLEANDOMYCIN	140415-07	H08	3	40	0.075	C41H67NO15	813.989	antibacterial
1695	THIOTEPA	140415-09	H03	6	80	0.075	C6H12N3PS	189.22	antineoplastic, alkylating agent
1696	CARBARSONE	140415-10	F04	3	40	0.075	C7H9AsN2O4	260.082	antiamebic, antiprotozoal
1697	EXALAMIDE	140415-18	G10	3	40	0.075	C13H19NO2	221.302	antifungal
1698	PANTETHINE	140415-20	C05	3	40	0.075	C22H42N4O8S2	554.73	antilipemic
1699	PEUCENIN	140415-24	C03	3	40	0.075	C15H16O4	260.292	acetylcholinesterase inhibitor
1700	FAST GREEN FCF	140415-30	F03	3	40	0.075	C37H34N2Na2O10S3	808.863	carcinogen, mutagen, inhibitor of synaptic activity, immune suppressant
1701	ROXATIDINE ACETATE HYDROCHLORIDE	140415-08	C06	5	67	0.0746269	C19H29ClN2O4	384.907	antiulcer
1702	THONZYLAMINE HYDROCHLORIDE	140415-09	C09	10	134	0.0746269	C16H23ClN4O	322.841	antihistamine
1703	ETHOTOIN	140415-13	C04	5	67	0.0746269	C11H12N2O2	204.23	anticonvulsant
1704	AMODIAQUINE DIHYDROCHLORIDE	140415-01	D02	2	27	0.0740741	C20H24Cl3N3O	428.793	antimalarial
1705	FLUNARIZINE HYDROCHLORIDE	140415-06	F02	2	27	0.0740741	C26H28Cl2F2N2	477.429	vasodilator
1706	OCTISALATE	140415-14	F06	4	54	0.0740741	C15H22O3	250.341	sunscreen
1707	HOMIDIUM BROMIDE	140415-19	A06	2	27	0.0740741	C21H20BrN3	394.318	antiprotozoal, intercalcates with DNA
1708	LITHOCHOLIC ACID	140415-21	E03	2	27	0.0740741	C24H40O3	376.585	LD50(mouse) 3900 mg/kg po
1709	FUMARPROTOCETRARIC ACID	140415-24	E05	4	54	0.0740741	C22H16O12	472.366	antibacterial
1710	HEXYLRESORCINOL	140415-03	C09	3	41	0.0731707	C12H18O2	194.276	anthelmintic, topical antiseptic
1711	RACECADOTRIL	140415-18	B05	3	41	0.0731707	C21H23NO4S	385.486	antidiarrheal
1712	CARYLOPHYLLENE OXIDE	140415-21	G09	3	41	0.0731707	C14H22O	206.331
1713	LEVULINIC ACID, 3-BENZYLIDENYL-	140415-29	C10	3	41	0.0731707	C12H12O3	204.228
1714	DEFEROXAMINE MESYLATE	140415-02	C11	4	55	0.0727273	C26H52N6O11S	656.802	chelating agent (Fe & Al)
1715	HYDROQUINIDINE	140415-20	E08	4	55	0.0727273	C20H26N2O2	326.442	antiarrhythmic, antimalarial
1716	beta-CYCLODEXTRIN	140415-24	B03	4	55	0.0727273	C42H70O35	1135.01	complexing agent
1717	ISOBUTYLMETHYLXANTHINE	140415-26	D09	4	55	0.0727273	C10H14N4O2	222.249	phosphodiesterase inhibitor
1718	2,3,4-TRIHYDROXY-4'-ETHOXYBENZOPHENONE	140415-28	A05	4	55	0.0727273	C15H14O5	274.276
1719	QUINAPRIL HYDROCHLORIDE	140415-09	B02	9	124	0.0725806	C25H31ClN2O5	474.989	antihypertensive, ACE inhibitor
1720	MEQUINOL	140415-01	A05	2	28	0.0714286	C7H8O2	124.141	skin depigmentor
1721	DEXCHLORPHENIRAMINE MALEATE	140415-01	H09	2	28	0.0714286	C20H23ClN2O4	390.87	antihistamine
1722	POLYMYXIN B SULFATE	140415-04	G06	3	42	0.0714286	C56H100N16O17S	1301.58	antibacterial
1723	SULFAPYRIDINE	140415-05	D06	3	42	0.0714286	C11H11N3O2S	249.293	antibacterial, dermatitis herpetiformis therapy
1724	CANRENOIC ACID, POTASSIUM SALT	140415-06	E02	2	28	0.0714286	C22H29KO4	396.576	aldosterone antagonist, diuretic
1725	SULFACHLORPYRIDAZINE	140415-07	A10	3	42	0.0714286	C10H9ClN4O2S	284.726	antibacterial
1726	ANASTROZOLE	140415-08	A09	1	14	0.0714286	C17H19N5	293.374	antineoplastic
1727	DIFLOXACIN HYDROCHLORIDE	140415-08	E02	1	14	0.0714286	C21H20ClF2N3O3	435.862	antibacterial, DNA gyrase inhibitor
1728	ACYCLOVIR	140415-10	A08	4	56	0.0714286	C8H11N5O3	225.209	antiviral
1729	METAXALONE	140415-11	D06	1	14	0.0714286	C12H15NO3	221.258	muscle relaxant (skeletal)
1730	ALFUZOSIN HYDROCHLORIDE	140415-12	E04	3	42	0.0714286	C19H28ClN5O4	425.919	alpha(1)-adrenergic blocker
1731	FAMPROFAZONE	140415-20	B04	3	42	0.0714286	C24H31N3O	377.534	analgesic, antipyretic, CNS stimulant
1732	beta-AMYRIN ACETATE	140415-25	D09	4	56	0.0714286	C32H52O2	468.77
1733	ALPINETIN METHYL ETHER	140415-26	F03	3	42	0.0714286	C17H16O4	284.315
1734	SPICULISPORIC ACID	140415-27	A03	2	28	0.0714286	C17H28O6	328.409	biosurfactant
1735	3-HYDROXYFLAVONE	140415-28	H04	2	28	0.0714286	C15H10O3	238.245
1736	2,3-DIMERCAPTOSUCCINIC ACID	140415-29	A03	2	28	0.0714286	C4H6O4S2	182.218	chelating agent, antihypertensive
1737	CYCLOLEUCINE	140415-29	D09	2	28	0.0714286	C6H11NO2	129.16	NMDA receptor antagonist, inhibits nucleic acid methylation; adrenergic agonist
1738	LUPANYL ACID HYDROCHLORIDE	140415-30	E10	3	42	0.0714286	C14H25ClN2O2	288.821
1739	AMSACRINE	140415-09	F06	8	114	0.0701754	C22H20N2O3S	392.48	antineoplastic, immune suppressive
1740	NICOTINE BITARTRATE	140415-16	B03	4	57	0.0701754	C18H26N2O12	462.414	nicotinyl acetylchloline receptor agonist, ectoparasiticide
1741	NITRENDIPINE	140415-16	D05	4	57	0.0701754	C18H20N2O6	360.37	antihypertensive
1742	DIMENHYDRINATE	140415-02	E11	3	43	0.0697674	C24H28ClN5O3	469.975	antiemetic
1743	DIMERCAPROL	140415-02	F02	3	43	0.0697674	C3H8OS2	124.225	chelating agent (As, Au, Hg antidote)
1744	THEOPHYLLINE	140415-05	E07	3	43	0.0697674	C7H8N4O2	180.167	bronchodilator
1745	THIABENDAZOLE	140415-05	E08	3	43	0.0697674	C10H7N3S	201.251	anthelmintic
1746	NICERGOLINE	140415-07	A03	3	43	0.0697674	C24H26BrN3O3	484.397	vasodilator
1747	VIGABATRIN	140415-08	B11	3	43	0.0697674	C8H18N2O3	190.244	anticonvulsant
1748	TRAZODONE HYDROCHLORIDE	140415-09	C08	9	129	0.0697674	C19H23Cl2N5O	408.334	antidepressant
1749	MORANTEL CITRATE	140415-10	H08	3	43	0.0697674	C18H24N2O7S	412.465	anthelmintic
1750	BENURESTAT	140415-13	B03	3	43	0.0697674	C9H9ClN2O3	228.637	urease inhibitor
1751	FLUROTHYL	140415-13	C06	3	43	0.0697674	C4H4F6O	182.066	central stimulant, convulsant
1752	4-HYDROXY-6-METHYLPYRAN-2-ONE	140415-23	G11	3	43	0.0697674	C6H6O3	126.113
1753	PERILLYL ALCOHOL	140415-25	E03	3	43	0.0697674	C10H16O	152.238	antineoplastic, apoptosis inducer; skin irritant
1754	ACETYL HYMETOCHROME	140415-26	B03	3	43	0.0697674	C12H10O4	218.211
1755	AMPYRONE	140415-30	G11	3	43	0.0697674	C11H13N3O	203.246	analgesic, antiinflammatory, antipyretic
1756	2-HYDROXY-5 (6)EPOXY-TETRAHYDROCARYOPHYLLENE	140415-23	H03	5	72	0.0694444	C15H26O2	238.373
1757	CLINDAMYCIN HYDROCHLORIDE	140415-02	A09	2	29	0.0689655	C18H34Cl2N2O5S	461.452	antibacterial, inhibits protein synthesis
1758	METHYLTHIOURACIL	140415-04	A07	2	29	0.0689655	C5H6N2OS	142.18	antithyroid agent
1759	TRANYLCYPROMINE SULFATE	140415-05	F09	2	29	0.0689655	C9H13NO4S	231.272	antidepressant, MAO inhibitor
1760	TRICHLORMETHIAZIDE	140415-05	G05	2	29	0.0689655	C8H8Cl3N3O4S2	380.658	diuretic, antihypertensive
1761	CYCLOTHIAZIDE	140415-09	F10	10	145	0.0689655	C14H16ClN3O4S2	389.882	diuretic
1762	MILRINONE	140415-13	F07	2	29	0.0689655	C12H9N3O	211.225	cardiotonic
1763	TICLOPIDINE HYDROCHLORIDE	140415-14	B07	4	58	0.0689655	C14H15Cl2NS	300.252	PAF inhibitor
1764	FINASTERIDE	140415-14	C11	2	29	0.0689655	C23H36N2O2	372.556	anti-androgen, alpha-reductase inhibitor
1765	VANITIOLIDE	140415-19	D10	4	58	0.0689655	C12H15NO3S	253.322	choleretic
1766	2,3,4-TRIHYDROXYBENZALDEHYDE	140415-22	F02	2	29	0.0689655	C7H6O4	154.123
1767	ISOBERGAPTENE	140415-22	F07	3	59	0.0689655	C12H8O4	216.195	antifungal,
1768	GOSSYPETIN	140415-25	B06	4	58	0.0689655	C15H10O8	318.242	antibacterial, LDL modifier
1769	CANTHAXANTHIN (euglenanone)	140415-28	B02	4	58	0.0689655	C40H52O2	564.859
1770	CETYLPYRIDINIUM CHLORIDE	140415-01	G09	3	44	0.0681818	C21H38ClN	339.997	antiinfective (topical)
1771	NORGESTIMATE	140415-01	H04	3	44	0.0681818	C23H31NO3	369.508	progestin
1772	ZALCITABINE	140415-08	E03	3	44	0.0681818	C9H13N3O3	211.222	antiviral
1773	DEQUALINIUM CHLORIDE	140415-17	A05	3	44	0.0681818	C30H40Cl2N4	527.586	antiinfectant, antineoplastic
1774	NIFLUMIC ACID	140415-17	H07	3	44	0.0681818	C13H9F3N2O2	282.224	analgesic, antiinflammatory
1775	ISAXONINE	140415-19	G06	3	44	0.0681818	C7H11N3	137.186	nerve growth stimulant
1776	GALANGIN	140415-22	A11	3	44	0.0681818	C15H10O5	270.244	CYP1A1 inhibitor, vasodilator
1777	KASUGAMYCIN HYDROCHLORIDE	140415-24	H07	3	44	0.0681818	C14H26ClN3O9	415.831	antifungal
1778	DALBERGIONE	140415-25	C10	3	44	0.0681818	C15H12O2	224.262
1779	CORYNANTHINE	140415-28	G08	3	44	0.0681818	C21H26N2O3	354.453	alpha-1 adrenergic antagonist
1780	PTEROSTILBENE	140415-30	D04	3	44	0.0681818	C16H16O3	256.304	antifungal
1781	GLUCONOLACTONE	140415-09	B07	7	103	0.0679612	C6H10O6	178.143	chelating agent
1782	MIZORIBINE	140415-14	H11	4	59	0.0677966	C9H13N3O6	259.22	immunosuppressant
1783	ARTEPAULIN	140415-23	A08	4	59	0.0677966	C15H22O3	250.341
1784	BURAMATE	140415-13	B08	5	74	0.0675676	C10H13NO3	195.22	anticonvulsant, antipsychotic
1785	CYTARABINE	140415-02	C06	3	45	0.0666667	C9H13N3O5	243.221	antineoplastic, antiviral, antimetabolite
1786	DEXTROMETHORPHAN HYDROBROMIDE	140415-02	D08	2	30	0.0666667	C18H26BrNO	352.318	antitussive
1787	DOXEPIN HYDROCHLORIDE	140415-02	F11	2	30	0.0666667	C19H22ClNO	315.846	antidepressant
1788	DEHYDROCHOLIC ACID	140415-06	E09	3	45	0.0666667	C24H34O5	402.536	choleretic
1789	FENOFIBRATE	140415-06	F10	3	45	0.0666667	C20H21ClO4	360.841	antihyperlipidemic
1790	DIPERODON HYDROCHLORIDE	140415-08	F10	4	60	0.0666667	C22H28ClN3O4	433.939	analgesic, anesthetic
1791	PACLITAXEL	140415-10	G09	3	45	0.0666667	C47H51NO14	853.929	antineoplastic
1792	GUANETHIDINE	140415-13	H09	3	45	0.0666667	C10H22N4	198.314	antihypertensive, mitotic agent
1793	ARSANILIC ACID	140415-14	B02	4	60	0.0666667	C6H8AsNO3	217.057	antibacterial
1794	SCLAREOLIDE	140415-21	A02	1	15	0.0666667	C16H26O2	250.384	antimicrobial
1795	SEROTONIN HYDROCHLORIDE	140415-23	A07	5	75	0.0666667	C10H13ClN2O	212.681	neurotransmitter
1796	THEAFLAVIN	140415-24	E09	3	45	0.0666667	C29H24O12	564.507	antineoplastic, antiviral, antioxidant, cholesterol lowering
1797	CIMICIFUGOSIDE H1	140415-26	A09	2	30	0.0666667	C35H52O9	616.799	estrogen
1798	HARMALINE	140415-26	B06	3	45	0.0666667	C13H14N2O	214.269	CNS stimulant, antiparkinsonian agent
1799	AMINOETHYLISOTHIOUREA DIHYDROBROMIDE	140415-29	E09	2	30	0.0666667	C3H11Br2N3S	281.013	NOS inhibitor
1800	GYROMITRIN	140415-30	H07	3	45	0.0666667	C4H8N2O	100.121	hepatotoxin, carcinogen
1801	SODIUM PHENYLBUTYRATE	140415-14	D10	4	61	0.0655738	C10H11NaO2	186.188	antihyperammonemic,antineoplastic
1802	PHENACYLAMINE HYDROCHLORIDE	140415-28	D11	4	61	0.0655738	C8H10ClNO	171.628
1803	ALOGLIPTIN	140415-11	A02	3	46	0.0652174	C25H27N5O4	461.525	DPP-4 inhibitor
1804	ANTIMONY POTASSIUM TARTRATE TRIHYDRATE	140415-14	C02	3	46	0.0652174	C8H10K2O15Sb2	667.864	antischistosomal
1805	DINITOLMIDE	140415-18	D09	3	46	0.0652174	C8H7N3O5	225.162	antiprotozoal
1806	TROXERUTIN	140415-19	H08	3	46	0.0652174	C33H42O19	742.691	vasoprotectant
1807	TRIADIMEFON	140415-29	C02	3	46	0.0652174	C14H16ClN3O2	293.756	antifungal, P450 inhibitor
1808	ANTHRAQUINONE	140415-29	C07	3	46	0.0652174	C14H8O2	208.219	bird repellant, irritant
1809	GLY-LEU-PHE-OH	140415-30	G08	3	46	0.0652174	C17H25N3O4	335.406	immunostimulant
1810	EPIRUBICIN HYDROCHLORIDE	140415-14	D05	5	77	0.0649351	C27H30ClNO11	579.993	antineoplastic
1811	ANTIPYRINE	140415-01	D07	2	31	0.0645161	C11H12N2O	188.231	analgesic
1812	DIETHYLSTILBESTROL	140415-02	E06	2	31	0.0645161	C18H20O2	268.359	estrogen
1813	FLUTAMIDE	140415-06	F04	2	31	0.0645161	C11H11F3N2O3	276.217	antiandrogen, antineoplastic, Nuclear Hormone receptor antagonist
1814	LEVOSIMENDAN	140415-08	D09	2	31	0.0645161	C14H12N6O	280.291	vasodilator
1815	BENZALKONIUM CHLORIDE	140415-10	B02	4	62	0.0645161	C22H40ClN	354.024	antiinfective (topical)
1816	LEFLUNOMIDE	140415-10	H06	4	62	0.0645161	C12H9F3N2O2	270.213	antineoplastic, PDGF receptor blocker, immunomodulator
1817	CYTIDINE	140415-23	H02	2	31	0.0645161	C9H13N3O5	243.221	increases cell membrane phospholipids
1818	3alpha-HYDROXY-4,4-BISNOR-8,11,13-PODOCARPATRIENE	140415-24	D06	4	62	0.0645161	C15H20O	216.326
1819	DICHLOROPROP	140415-29	D02	2	31	0.0645161	C9H8Cl2O3	235.068	herbicide
1820	alpha-CYANO-4-HYDROXYCINNAMIC ACID	140415-29	F07	2	31	0.0645161	C10H7NO3	189.172	inhibitor of mitochondrial pyruvate transport
1821	KATACINE	140415-29	G07	2	31	0.0645161	C45H38O21	914.792	antioxidant, antihypoxic polymeric proanthocyanidins
1822	UREA	140415-05	H08	3	47	0.0638298	CH4N2O	60.0558	diuretic, keratolytic
1823	FENDILINE HYDROCHLORIDE	140415-17	F09	3	47	0.0638298	C23H26ClN	351.923	coronary vasodilator
1824	MORIN	140415-24	H08	3	47	0.0638298	C15H10O7	302.243	P450 and ATPase inhibitor
1825	CANAVANINE	140415-25	F06	3	47	0.0638298	C5H12N4O3	176.176	NO synthase inhibitor
1826	TROLOX	140415-29	C09	3	47	0.0638298	C14H18O4	250.297	antioxidant
1827	ELAIDYLPHOSPHOCHOLINE	140415-29	G06	3	47	0.0638298	C23H48NO4P	433.617	antineoplastic
1828	AMIFOSTINE	140415-09	B04	8	126	0.0634921	C5H15N2O3PS	214.225	radioprotectant
1829	ORLISTAT	140415-11	F05	4	63	0.0634921	C29H53NO5	495.749	reversible lipase inhibitor, antiobesity
1830	DIMETHYLCAFFEIC ACID	140415-22	D03	4	63	0.0634921	C11H12O4	208.216
1831	ACETYLCHOLINE CHLORIDE	140415-01	B09	2	32	0.0625	C7H16ClNO2	181.664	cholinergic, antiarrhythmic, miotic, vasodilator (peripheral)
1832	TOBRAMYCIN	140415-05	F04	2	32	0.0625	C18H37N5O9	467.524	antibacterial, inhibits protein synthesis
1833	ALBUTEROL	140415-06	C02	1	16	0.0625	C13H21NO3	239.317	bronchodilator, tocolytic
1834	CLINAFOXACIN HYDROCHLORIDE	140415-08	H05	1	16	0.0625	C17H18Cl2FN3O3	402.256	antibacterial
1835	CEFTRIAXONE SODIUM TRIHYDRATE	140415-09	C04	6	96	0.0625	C18H22N8Na2O10S3	652.595	antibacterial
1836	PIPOBROMAN	140415-09	H07	6	96	0.0625	C10H16Br2N2O2	356.059	antineoplastic, alkylating agent
1837	DICLORALUREA	140415-10	C07	3	48	0.0625	C5H6Cl6N2O3	354.833	antibacterial
1838	TICARCILLIN DISODIUM	140415-14	B08	3	48	0.0625	C15H14N2Na2O6S2	428.396	antibacterial
1839	RAMIFENAZONE	140415-19	A07	4	64	0.0625	C14H20ClN3O	281.788	analgesic, antipyretic, antiinflammatory
1840	SMILAGENIN	140415-22	A04	3	48	0.0625	C27H44O3	416.65	cognition enhancer
1841	ARTHONIOIC ACID	140415-23	B05	7	112	0.0625	C29H36O9	528.605
1842	XANTHONE	140415-24	G06	3	48	0.0625	C13H8O2	196.208
1843	SCLAREOL	140415-26	F02	2	32	0.0625	C20H36O2	308.509	antineoplastic, apoptosis inducer
1844	DIHYDRO-7-DESACETYLDEOXYGEDUNIN	140415-29	A07	2	32	0.0625	C26H34O5	426.558
1845	SOLANESYL ACETATE	140415-24	B07	4	65	0.0615385	C47H76O2	673.129
1846	ATORVASTATIN CALCIUM	140415-10	C06	3	49	0.0612245	C33H33CaFNO5	582.713	antihyperlipidemic, HMGCoA reductase inhibitor
1847	VECURONIUM BROMIDE	140415-14	D06	3	49	0.0612245	C34H57BrN2O4	637.748	neuromuscular blocker
1848	CINCHONIDINE	140415-17	F02	3	49	0.0612245	C19H22N2O	294.4	antimalarial
1849	GLYCOCHOLIC ACID	140415-28	D07	5	82	0.0609756	C26H43NO6	465.636
1850	DESOXYCORTICOSTERONE ACETATE	140415-01	A07	2	33	0.0606061	C23H32O4	372.509	mineralocorticoid
1851	ALVERINE CITRATE	140415-01	C03	2	33	0.0606061	C26H35NO7	473.571	anticholinergic
1852	BENZETHONIUM CHLORIDE	140415-01	E05	2	33	0.0606061	C27H42ClNO2	448.094	antiinfective (topical)
1853	LEUCOVORIN CALCIUM	140415-03	F08	2	33	0.0606061	C20H21CaN7O7	511.513	antianemic, antidote to folic acid antagonists
1854	PIMOZIDE	140415-07	A04	2	33	0.0606061	C28H29F2N3O	461.56	antipsychotic
1855	GALANTAMINE	140415-07	D02	2	33	0.0606061	C17H21NO3	287.362	anticholinesterase, analgesic, antiAlzheimer
1856	DEFLAZACORT	140415-08	F04	2	33	0.0606061	C25H31NO6	441.529	antiinflammatory
1857	RETINYL PALMITATE	140415-14	E02	4	66	0.0606061	C36H60O2	524.878	provitamin, antixerophthalamic
1858	PERILLIC ACID (-)	140415-25	F11	2	33	0.0606061	C10H14O2	166.222	inhibits posttranslational cys isoprenylation, blocks G-protein
1859	3-PINANONE OXIME	140415-26	D08	2	33	0.0606061	C10H17NO	167.253
1860	BUTACAINE	140415-10	G10	3	50	0.06	C18H30N2O2	306.452	anesthetic (local)
1861	VINCRISTINE SULFATE	140415-14	B05	3	50	0.06	C46H58N4O14S	923.058	antineoplastic
1862	5,2'-DIMETHOXYFLAVONE	140415-24	F07	3	50	0.06	C17H14O4	282.299
1863	EPICATECHIN MONOGALLATE	140415-22	C04	4	67	0.0597015	C22H18O10	442.383
1864	BACCATIN III	140415-22	E09	5	84	0.0595238	C31H38O11	586.642	immunomodulator, induces apoptosis
1865	CLOXACILLIN SODIUM	140415-02	B03	3	51	0.0588235	C19H17ClN3NaO5S	457.871	antibacterial
1866	DICLOFENAC SODIUM	140415-02	D11	1	17	0.0588235	C14H10Cl2NNaO2	318.137	antiinflammatory
1867	SULFAQUINOXALINE SODIUM	140415-07	B02	1	17	0.0588235	C14H11N4NaO2S	322.323	antibacterial, coccidiostat
1868	SULFAMONOMETHOXINE	140415-07	B03	2	34	0.0588235	C11H12N4O3S	280.307	antibacterial
1869	ETHISTERONE	140415-09	D11	6	102	0.0588235	C21H28O2	312.456	progestogen
1870	RUTIN	140415-17	B02	2	34	0.0588235	C27H30O16	610.531	vascular protectant
1871	PASINIAZID	140415-18	G08	2	34	0.0588235	C13H14N4O4	290.281	antibacterial (tuberculostatic)
1872	IDAZOXAN HYDROCHLORIDE	140415-20	D03	3	51	0.0588235	C11H13ClN2O2	240.691	alpha2-adrenergic blocker
1873	LEOIDIN	140415-24	E04	3	51	0.0588235	C18H14Cl2O7	413.214
1874	beta-TOXICAROL	140415-26	G04	2	34	0.0588235	C23H22O7	410.428
1875	ETHIONINE	140415-29	D06	2	34	0.0588235	C6H13NO2S	163.24	antineoplastic; inhibitor DNA methylation
1876	DIPHENHYDRAMINE HYDROCHLORIDE	140415-02	F05	3	52	0.0576923	C17H22ClNO	291.824	antihistaminic
1877	IMEXON	140415-15	G02	3	52	0.0576923	C4H5N3O	111.104	antineoplastic
1878	N-METHYLBENZYLAMINE HYDROCHLORIDE	140415-24	G04	3	52	0.0576923	C8H12ClN	157.645
1879	GLUCOSAMINIC ACID	140415-27	E05	3	52	0.0576923	C6H13NO6	195.174
1880	LASALOCID SODIUM	140415-09	E10	8	139	0.057554	C34H53NaO8	612.787	antibacterial
1881	ATENOLOL	140415-06	H09	2	35	0.0571429	C14H22N2O3	266.343	beta adrenergic blocker
1882	TEMOZOLAMIDE	140415-08	A11	2	35	0.0571429	C6H6N6O2	194.154	antineoplastic
1883	DIAVERIDINE	140415-08	B02	2	35	0.0571429	C13H16N4O2	260.298	antibacterial
1884	RAMOPLANIN [A2 shown; 2mM]	140415-08	E09	2	35	0.0571429	C119H154ClN21O40	2554.12	antibacterial
1885	LOMERIZINE HYDROCHLORIDE	140415-18	A06	2	35	0.0571429	C27H30F2N2O3	468.549	antimigraine, cerebral vasodilator, Ca channel blocker
1886	EDARAVONE	140415-18	H07	2	35	0.0571429	C10H10N2O	174.204	antioxidant, lipoxygenase inhibitor
1887	COTARNINE CHLORIDE	140415-24	C11	2	35	0.0571429	C12H14ClNO3	255.703	vasoconstrictor
1888	ENTANDROPHRAGMIN	140415-24	F06	4	70	0.0571429	C43H56O17	844.916
1889	VERATRINE HYDROCHLORIDE	140415-26	H11	2	35	0.0571429	C32H50ClNO9	628.21	antihypertensive, antimicrobial, neurotoxin
1890	2,2-DICHLOROPROPIONIC ACID	140415-30	G03	2	35	0.0571429	C3H4Cl2O2	142.97	herbicide
1891	METHYLPREDNISOLONE SODIUM SUCCINATE	140415-09	F05	7	123	0.0569106	C26H33NaO8	496.538	glucocorticoid, antiinflammatory
1892	PYRIDOXINE	140415-13	E04	3	53	0.0566038	C8H11NO3	169.182	vitamin B6, enzyme cofactor
1893	BETAMETHASONE SODIUM PHOSPHATE	140415-14	E06	3	53	0.0566038	C22H28FNa2O8P	516.415	antiinflammatory, glucocorticoid
1894	ETEBENECID	140415-19	D11	3	53	0.0566038	C11H15NO4S	257.311	antiinflammatory, antiarthritic
1895	NADIDE	140415-04	B04	3	54	0.0555556	C21H27N7O14P2	663.435	alcohol and narcotic antagonist
1896	IDOXURIDINE	140415-08	D06	2	36	0.0555556	C9H11IN2O5	354.103	antiviral
1897	CEFOTETAN	140415-08	H04	3	54	0.0555556	C17H17N7O8S4	575.623	antibacterial
1898	BENZYL BENZOATE	140415-08	H10	1	18	0.0555556	C14H12O2	212.251	scabicide
1899	KHELLIN	140415-17	A04	2	36	0.0555556	C14H12O5	260.249	vasodilator (coronary), photosensitizer
1900	HYDROXYTOLUIC ACID	140415-17	A06	2	36	0.0555556	C8H8O3	152.151	analgesic, antiseptic
1901	VINCAMINE	140415-17	D10	2	36	0.0555556	C21H26N2O3	354.453	vasodilator
1902	N-METHYLANTHRANILIC ACID	140415-22	D09	4	72	0.0555556	C8H9NO2	151.166
1903	3,3'-DIINDOLYLMETHANE	140415-29	D04	2	36	0.0555556	C17H14N2	246.315	apoptosis inducer
1904	NADOLOL	140415-09	F08	9	165	0.0545455	C17H27NO4	309.409	betaadrenergic blocker
1905	GADOTERIDOL	140415-10	D07	3	55	0.0545455	C17H29GdN4O7	558.693	paramagnetic agent
1906	DACARBAZINE	140415-02	C07	2	37	0.0540541	C6H10N6O	182.186	antineoplastic
1907	DOXYLAMINE SUCCINATE	140415-02	G03	2	37	0.0540541	C21H28N2O5	388.468	antihistaminic, hypnotic
1908	RIVASTIGMINE TARTRATE	140415-13	H02	2	37	0.0540541	C18H28N2O8	400.432	acetylcholinesterase inhibitor
1909	CISAPRIDE	140415-14	A02	2	37	0.0540541	C23H29ClFN3O4	465.957	peristaltic stimulant
1910	AMINOTHIAZOLE	140415-18	D07	2	37	0.0540541	C3H4N2S	100.143	antithyroid agent
1911	PIMPINELLIN	140415-27	F08	2	37	0.0540541	C13H10O5	246.222	GABA receptor antagonist, phototoxin
1912	NAPROXEN(+)	140415-04	B08	3	56	0.0535714	C14H14O3	230.266	antiinflammatory, analgesic, antipyretic
1913	PURPUROGALLIN-4-CARBOXYLIC ACID	140415-22	E04	3	56	0.0535714	C12H8O7	264.193	antiinflammatory, antioxidant, inhibits PGE2 synthesis
1914	HALCINONIDE	140415-09	E05	6	113	0.0530973	C24H32ClFO5	454.971	glucocorticoid, antiinflammatory
1915	CEFADROXIL	140415-01	G02	2	38	0.0526316	C16H17N3O5S	363.395	antibacterial
1916	CHLORAMPHENICOL SODIUM SUCCINATE	140415-01	H02	2	38	0.0526316	C15H15Cl2N2NaO8	445.191	antibacterial, antirickettsial, inhibits protein synthesis
1917	ADENINE	140415-06	D08	2	38	0.0526316	C5H5N5	135.129	Vitamin B4
1918	STAVUDINE	140415-08	C09	3	57	0.0526316	C10H12N2O4	224.218	antiviral
1919	DOXOFYLLINE	140415-08	D11	2	38	0.0526316	C11H14N4O4	266.259	bronchdilator
1920	TERFENADINE	140415-10	B11	2	38	0.0526316	C32H41NO2	471.689	H1 antihistamine, nonsedating
1921	ECAMSULE TRIETHANOLAMINE	140415-10	D05	3	57	0.0526316	C28H34O8S2	562.706	sunscreen
1922	LOXAPINE SUCCINATE	140415-12	A05	1	19	0.0526316	C22H24ClN3O5	445.907	antipsychotic
1923	ETHOPABATE	140415-13	B11	1	19	0.0526316	C12H15NO4	237.258	folate metabolic inhibitor, coccidiostat
1924	D-LACTITOL MONOHYDRATE	140415-13	C11	2	38	0.0526316	C12H26O12	362.334	sweetener, treatment of portoencephalopathy
1925	SULBENTINE	140415-19	H03	3	57	0.0526316	C17H18N2OS	298.41	antifungal
1926	MEROGEDUNIN	140415-21	D08	2	38	0.0526316	C21H28O4	344.455
1927	16beta-METHYL-16(17)-EPOXY-5-PREGNENOLONE	140415-23	A11	3	57	0.0526316	C22H32O3	344.499
1928	PRIMULETIN	140415-24	B09	3	57	0.0526316	C15H10O3	238.245
1929	LECANORIC ACID	140415-24	E06	3	57	0.0526316	C16H14O7	318.286	antioxidant, free radical scavenger
1930	O-BENZYL-l-SERINE	140415-26	A07	2	38	0.0526316	C10H13NO3	195.22
1931	THIOGUANOSINE	140415-22	D02	3	58	0.0517241	C10H13N5O4S	299.31	antineoplastic
1932	MAPROTILINE HYDROCHLORIDE	140415-03	G02	2	39	0.0512821	C20H24ClN	313.874	antidepressant
1933	GEMIFLOXACIN MESYLATE	140415-14	G03	2	39	0.0512821	C19H24FN5O7S	485.495	antibacterial
1934	RETINYL ACETATE	140415-18	E05	2	39	0.0512821	C22H32O2	328.499	vitamin precursor
1935	SPAGLUMIC ACID	140415-19	H11	2	39	0.0512821	C11H16N2O8	304.259	neurotransmitter; mGluR3 receptors
1936	3,16-DIDEOXYMEXICANOLIDE-3beta-DIOL	140415-21	B05	2	39	0.0512821	C27H36O7	472.584
1937	LARIXOL	140415-22	H06	2	39	0.0512821	C20H34O2	306.493
1938	YOHIMBIC ACID HYDRATE	140415-26	E03	2	39	0.0512821	C20H26N2O4	358.441
1939	TOLPERISONE HYDROCHLORIDE	140415-17	G10	3	59	0.0508475	C16H24ClNO	281.829	muscle relaxant (skeletal)
1940	EUPARIN	140415-22	F06	16	109	0.0508475	C13H12O3	216.239
1941	DIHYDROFISSINOLIDE	140415-24	B10	3	59	0.0508475	C29H38O8	514.621
1942	DIPYRONE	140415-09	G09	7	138	0.0507246	C13H16N3NaO4S	333.344	analgesic, antipyretic
1943	PROPIOLACTONE	140415-14	G11	4	79	0.0506329	C3H4O2	72.0641	antiinfective
1944	AMOXICILLIN	140415-01	D03	2	40	0.05	C16H19N3O5S	365.411	antibacterial
1945	AMPHOTERICIN B	140415-01	D04	2	40	0.05	C47H73NO17	924.102	antifungal
1946	CHLOROXYLENOL	140415-01	H08	2	40	0.05	C8H9ClO	156.613	antibacterial, topical and urinary antiseptic
1947	NALBUPHINE HYDROCHLORIDE	140415-06	G11	2	40	0.05	C21H28ClNO4	393.915	analgesic, narcotic antagonist
1948	OFLOXACIN	140415-08	G06	2	40	0.05	C20H27FN4O5	422.46	antibacterial
1949	ONDANSETRON	140415-08	H06	1	20	0.05	C18H23N3O	297.404	antiallergic, antiemetic, anti-schizophrenic
1950	IMIQUIMOD HYDROCHLORIDE	140415-09	D08	5	100	0.05	C14H17ClN4	276.771	immunomodulator
1951	METHSUXIMIDE	140415-13	D05	2	40	0.05	C12H13NO2	203.243	anticonvulsant
1952	PENBUTOLOL SULFATE	140415-13	H05	2	40	0.05	C18H31NO6S	389.515	beta-adrenergic blocker
1953	FASUDIL HYDROCHLORIDE	140415-18	B10	2	40	0.05	C14H17N3O2S	291.374	vasodilator (cerebral), Ca antagonist
1954	1-(2-METHOXYPHENYL)PIERAZINE HYDROCHLORIDE	140415-29	E07	2	40	0.05	C11H17ClN2O	228.724	5HT1 receptor agonist
1955	CYCLOBENZAPRINE HYDROCHLORIDE	140415-09	D05	5	101	0.049505	C20H22ClN	311.858	muscle relaxant (skeletal)
1956	XANTHOPTERIN	140415-22	B11	4	81	0.0493827	C6H5N5O2	179.139	cell proliferation inhibitor
1957	METHAZOLAMIDE	140415-09	F03	7	142	0.0492958	C5H8N4O3S2	236.273	carbonic anhydrase inhibitor
1958	PAROMOMYCIN SULFATE	140415-09	G02	6	122	0.0491803	C23H47N5O18S	713.718	antibacterial, antiamebic
1959	IOVERSOL	140415-10	D10	3	61	0.0491803	C18H24I3N3O9	807.12	radiopaque agent
1960	BETAMETHASONE	140415-01	E08	2	41	0.0487805	C22H29FO5	392.472	glucocorticoid, antiinflammatory
1961	DESIPRAMINE HYDROCHLORIDE	140415-02	D04	2	41	0.0487805	C18H23ClN2	302.85	antidepressant
1962	DIBUCAINE HYDROCHLORIDE	140415-02	D10	2	41	0.0487805	C20H30ClN3O2	379.934	anesthetic (local)
1963	PAPAVERINE HYDROCHLORIDE	140415-04	E05	2	41	0.0487805	C20H22ClNO4	375.856	muscle relaxant (smooth), cerebral vasodilator
1964	TUAMINOHEPTANE SULFATE	140415-05	H06	2	41	0.0487805	C7H19NO4S	213.298	adrenergic agonist
1965	TUBOCURARINE CHLORIDE	140415-05	H07	2	41	0.0487805	C37H42Cl2N2O6	681.663	muscle relaxant (skeletal)
1966	CEPHALEXIN	140415-07	E10	2	41	0.0487805	C16H17N3O4S	347.396	antibacterial
1967	BENZOIC ACID	140415-08	H09	2	41	0.0487805	C7H6O2	122.125	antifungal
1968	HALOTHANE	140415-13	C09	2	41	0.0487805	C2HBrClF3	197.382	anesthetic
1969	SULFACARBAMIDE	140415-17	A02	2	41	0.0487805	C7H9N3O3S	215.232	antibacterial
1970	6alpha-METHYLPREDNISOLONE ACETATE	140415-29	C05	2	41	0.0487805	C24H32O6	416.519	glucocorticoid
1971	PHENYLACETOHYDROXAMIC ACID	140415-30	G06	2	41	0.0487805	C8H9NO2	151.166	antiinflammatory
1972	ERYTHROSINE SODIUM	140415-14	F03	3	62	0.0483871	C20H6I4Na2O5	879.865	color additive
1973	MEDROXYPROGESTERONE ACETATE	140415-03	G07	2	42	0.047619	C24H34O4	386.536	contraceptive
1974	KETOTIFEN FUMARATE	140415-06	B07	1	21	0.047619	C23H23NO5S	425.507	antiasthmatic
1975	CHENODIOL	140415-06	E03	2	42	0.047619	C24H40O4	392.584	anticholithogenic, antilipemic agent
1976	PROADIFEN HYDROCHLORIDE	140415-07	G04	1	21	0.047619	C23H32ClNO2	389.97	cytochrome P450 inhibitor, Ca antagonist, anesthetic (local)
1977	COLESEVALAM HYDROCHLORIDE (high mol wt copolymer @ 5mg/ml)	140415-10	E06	3	63	0.047619	C31H72ClN4O	552.399	antihyperlipidemic, cholesterol sequestrant
1978	VIOMYCIN SULFATE	140415-10	E08	3	63	0.047619	C25H45N13O14S	783.78	antibacterial
1979	HYMECROMONE METHYL ETHER	140415-22	B10	4	84	0.047619	C11H10O3	190.201
1980	7-METHOXYCHROMONE	140415-29	D03	2	42	0.047619	C10H8O3	176.173
1981	PIRENPERONE	140415-14	H05	3	64	0.046875	C23H24FN3O2	393.465	5HT2 receptor antagonist
1982	SULFASALAZINE	140415-05	D07	2	43	0.0465116	C18H14N4O5S	398.4	anticolitis and Crohn's disease
1983	CYANOCOBALAMIN	140415-06	E05	2	43	0.0465116	C63H88CoN14O14P	1355.4	vitamin, coenzyme B12
1984	RONIDAZOLE	140415-07	B10	2	43	0.0465116	C6H8N4O4	200.155	antiprotozoal
1985	ENOXACIN	140415-09	D10	6	129	0.0465116	C15H17FN4O3	320.326	antibacterial
1986	CELASTROL	140415-22	B06	4	87	0.045977	C29H38O4	450.624	antineoplastic, NO synthesis inhibitor, chaperone stimulant
1987	AMITRIPTYLINE HYDROCHLORIDE	140415-01	C11	1	22	0.0454545	C20H24ClN	313.874	antidepressant
1988	CEPHALOTHIN SODIUM	140415-01	G05	1	22	0.0454545	C16H15N2NaO6S2	418.426	antibacterial
1989	OXYQUINOLINE HEMISULFATE	140415-04	E03	2	44	0.0454545	C9H9NO5S	243.24	antiinfectant, complexing agent
1990	NALIDIXIC ACID	140415-06	C10	1	22	0.0454545	C12H12N2O3	232.241	antibacterial
1991	ESOMEPRAZOLE POTASSIUM	140415-08	E04	1	22	0.0454545	C17H19MgN3O3S	369.735	gastric acid secretion inhibitor
1992	ZIPRASIDONE MESYLATE	140415-10	E09	2	44	0.0454545	C22H25ClN4O4S2	509.05	antipsychotic
1993	LITHIUM CITRATE	140415-11	E09	3	66	0.0454545	C6H5Li3O7	209.92	antidepressant
1994	PRALIDOXIME CHLORIDE	140415-13	D11	2	44	0.0454545	C7H9ClN2O	172.616	cholesterase agonist
1995	TRICLOSAN	140415-13	E10	2	44	0.0454545	C12H7Cl3O2	289.547	antiinfective
1996	PHENOXYBENZAMINE HYDROCHLORIDE	140415-16	A04	2	44	0.0454545	C18H23Cl2NO	340.296	alpha adrenergic blocker
1997	DIPYROCETYL	140415-18	D08	2	44	0.0454545	C11H10O6	238.199	antirheumatic, analgesic
1998	HELICIN	140415-22	H11	3	66	0.0454545	C13H16O7	284.268
[truncated: 403 more rows]
