# Supplementary material for: A pharmacological screen for compounds that rescue the developmental lethality of a Drosophila ATM mutant
Source: PLoS One. 2018 Jan 16;13(1):e0190821. doi: 10.1371/journal.pone.0190821 (PMC5770031; doi:10.1371/journal.pone.0190821)
Supplement: S2 Table — (XLSX) [file pone.0190821.s002.xlsx]

## Sheet: Supplemental Table 2
	Supplemental Table 2
				Primary Screen (n = 1 vial)			Secondary Screen (n = 2 vials)
#	Compound (0.2mM)	Plate	Position	ATM8	Total	% ATM8	ATM8	Total	% ATM8
1	RONNEL	140415-14	B04	20	20	1	21	23	0.91
2	ESTRAGOLE	140415-28	D03	17	50	0.34	32	126	0.253968
3	PIPERIC ACID	140415-23	F04	10	32	0.3125	24	99	0.242424
4	QUASSIN	140415-27	H06	16	47	0.340426	24	100	0.24
5	STIGMASTEROL	140415-21	F05	10	32	0.3125	32	153	0.20915
6	SODIUM THIOGLYCOLATE	140415-22	A10	13	40	0.325	21	108	0.194444
7	AVOCATIN B	140415-27	E11	11	33	0.333333	22	114	0.192982
8	USNIC ACID	140415-25	H04	10	32	0.3125	24	129	0.186047
9	HYPOXANTHINE	140415-23	G10	13	40	0.325	27	151	0.178808
10	LOBARIC ACID	140415-23	E03	10	29	0.344828	16	93	0.172043
11	MOMETASONE FUROATE	140415-12	H02	3	9	0.333333	36	226	0.159292
12	GLUCITOL-4-GUCOPYANOSIDE	140415-27	A06	11	35	0.314286	17	113	0.150442
13	PERPHENAZINE	140415-10	H10	20	60	0.333333	20	133	0.150376
14	16(17)-EPOXY-5-PREGNENOLONE ACETATE	140415-23	E11	11	32	0.34375	20	146	0.136986
15	TYRAMINE	140415-28	C04	13	38	0.342105	12	117	0.102564
16	ETIDRONATE DISODIUM	140415-12	B05	14	41	0.341463	9	95	0.0947368
17	CEFDITORIN PIVOXIL	140415-12	G08	19	51	0.372549	14	148	0.0945946
18	LUFENURON	140415-20	A07	11	31	0.354839	11	141	0.0780142
19	DERRUSNIN	140415-27	G03	8	25	0.32	5	66	0.0757576
20	6-AZA-2-THIOTHYMINE	140415-21	A11	11	35	0.314286	9	134	0.0671642
21	MIMOSINE	140415-28	H05	15	37	0.405405	6	134	0.0447761
22	AMLODIPINE BESYLATE	140415-12	C02	14	38	0.368421	5	115	0.0434783
23	DEGUELIN(-)	140415-23	E06	4	11	0.363636	7	162	0.0432099
24	CARVEDILOL	140415-11	E02	11	27	0.407407	5	125	0.04
25	CANDESARTAN CILEXTIL	140415-11	E06	14	39	0.358974	5	132	0.0378788
26	VULPINIC ACID	140415-27	D11	9	25	0.36	5	135	0.037037
27	BENAZEPRIL HYDROCHLORIDE	140415-12	B10	14	43	0.325581	3	88	0.0340909
28	LINAGLIPTIN HYDROCHLORIDE	140415-12	G02	10	26	0.384615	4	143	0.027972
29	LEVOMENTHOL	140415-18	F04	20	54	0.37037	3	111	0.027027
30	ARTEMETHER	140415-12	A04	1	3	0.333333	3	112	0.0267857
31	PHYSCION	140415-27	B04	11	35	0.314286	3	112	0.0267857
32	AZILSARTAN MEDOXOMIL	140415-11	B04	8	22	0.363636	3	129	0.0232558
33	CRYOFLURANE	140415-16	F07	12	27	0.444444	2	100	0.02
34	GITOXIN	140415-21	E04	12	31	0.387097	2	108	0.0185185
35	SINAPIC ACID	140415-27	G06	5	13	0.384615	2	109	0.0183486
36	CEFSULODIN SODIUM	140415-07	E11	17	40	0.425	2	130	0.0153846
37	ATOMOXETINE HYDROCHLORIDE	140415-12	H09	12	34	0.352941	2	134	0.0149254
38	PRAZOSIN HYDROCHLORIDE	140415-04	G08	14	44	0.318182	2	141	0.0141844
39	7,3'-DIHYDROXYFLAVONE	140415-27	G10	7	20	0.35	1	81	0.0123457
40	HOMOPTEROCARPIN	140415-23	E04	11	33	0.333333	1	84	0.0119048
41	OLMESARTAN	140415-16	D10	26	80	0.325	1	85	0.0117647
42	PERSEITOL HEPTAACETATE	140415-27	A07	4	11	0.363636	1	89	0.011236
43	TORSEMIDE	140415-12	C11	17	46	0.369565	1	100	0.01
44	EVOXINE	140415-21	A04	12	34	0.352941	1	100	0.01
45	CYCLOVERATRYLENE	140415-28	E02	13	37	0.351351	1	100	0.01
46	EZETIMIBE	140415-12	C03	15	46	0.326087	1	100	0.01
47	QUETIAPINE	140415-12	B08	11	34	0.323529	1	100	0.01
48	BROMPHENIRAMINE MALEATE	140415-11	A06	6	19	0.315789	1	100	0.01
49	LEVOFLOXACIN	140415-11	E05	14	30	0.466667	1	101	0.00990099
50	beta-LAPACHONE	140415-27	A05	14	36	0.388889	1	103	0.00970874
51	ELETRIPTAN HYDROBROMIDE	140415-15	G09	23	70	0.328571	1	107	0.00934579
52	ETHOSUXIMIDE	140415-07	H04	14	43	0.325581	1	108	0.00925926
53	PRISTIMERIN	140415-23	E09	7	20	0.35	1	110	0.00909091
54	FLUCYTOSINE	140415-11	H10	10	31	0.322581	1	111	0.00900901
55	TENIPOSIDE	140415-11	A10	8	17	0.470588	1	116	0.00862069
56	PROPRANOLOL HYDROCHLORIDE (+/-)	140415-12	E08	16	46	0.347826	1	128	0.0078125
57	BUPROPION	140415-11	C04	9	28	0.321429	1	137	0.00729927
58	beta-CAROTENE [2mM]	140415-05	A05	6	19	0.315789	1	152	0.00657895
59	CEFTIOFUR HYDROCHLORIDE	140415-11	G11	4	6	0.666667	0	100	0
60	TOTAROL-19-CARBOXYLIC ACID, METHYL ESTER	140415-28	F05	10	21	0.47619	0	98	0
61	alpha-MANGOSTIN	140415-21	F03	18	38	0.473684	0	111	0
62	BUTOCONAZOLE	140415-11	B05	4	9	0.444444	0	90	0
63	ORPHENADRINE CITRATE	140415-04	D07	18	41	0.439024	0	91	0
64	CHLOROGUANIDE HYDROCHLORIDE	140415-11	D02	3	7	0.428571	0	103	0
65	CATECHIN PENTAACETATE	140415-27	B11	16	38	0.421053	0	143	0
66	CLIOQUINOL	140415-12	A10	10	24	0.416667	0	101	0
67	4-NONYLPHENOL	140415-28	F02	5	12	0.416667	0	104	0
68	CILOSTAZOL	140415-12	D08	12	30	0.4	0	99	0
69	ACETYL ISOGAMBOGIC ACID	140415-23	E08	16	40	0.4	0	108	0
70	SALSOLINE	140415-27	B02	11	28	0.392857	0	87	0
71	GRISEOFULVIC ACID	140415-27	B09	11	28	0.392857	0	128	0
72	CLORSULON	140415-12	A11	5	13	0.384615	0	99	0
73	SALSALATE	140415-01	A03	12	32	0.375	0	132	0
74	AZAPERONE	140415-11	E07	10	27	0.37037	0	83	0
75	PHENACEMIDE	140415-04	E10	15	41	0.365854	0	77	0
76	BETAHISTINE HYDROCHLORIDE	140415-06	B08	13	36	0.361111	0	58	0
77	AMINOLEVULINIC ACID HYDROCHLORIDE	140415-11	C08	12	34	0.352941	0	78	0
78	LACITOL	140415-16	G03	19	54	0.351852	0	106	0
79	1S,2R-PHENYLPROPANOLAMINE HYDROCHLORIDE	140415-04	F08	20	57	0.350877	0	86	0
80	ASPARTAME	140415-12	F04	18	52	0.346154	0	85	0
81	TULOBUTEROL HYDROCHLORIDE	140415-19	B11	19	55	0.345455	0	108	0
82	VALACYCLOVIR HYDROCHLORIDE	140415-12	H03	14	41	0.341463	0	129	0
83	4-METHOXYDALBERGIONE	140415-21	H11	14	41	0.341463	0	96	0
84	PHENYTOIN SODIUM	140415-04	F09	14	42	0.333333	0	66	0
85	VILAZODONE HYDROCHLORIDE	140415-11	G04	21	63	0.333333	0	97	0
86	FAMCICLOVIR	140415-12	B11	3	9	0.333333	0	60	0
87	BIFONAZOLE	140415-12	F05	7	21	0.333333	0	60	0
88	VERAPAMIL HYDROCHLORIDE	140415-16	B04	16	48	0.333333	0	112	0
89	PHENFORMIN HYDROCHLORIDE	140415-16	H11	3	9	0.333333	0	52	0
90	HALOPERIDOL	140415-03	C06	13	40	0.325	0	110	0
91	MODAFINIL	140415-12	G09	12	37	0.324324	0	70	0
92	MILTEFOSINE [5mM]	140415-18	E11	12	37	0.324324	0	102	0
93	SIMVASTATIN	140415-11	D09	10	31	0.322581	0	97	0
94	TEPOXALIN	140415-11	B03	9	28	0.321429	0	102	0
95	BRETYLIUM TOSYLATE	140415-07	E05	15	47	0.319149	0	90	0
96	DIRITHROMYCIN	140415-11	B07	7	22	0.318182	0	76	0
97	GUANABENZ ACETATE	140415-03	C04	12	38	0.315789	0	82	0
98	MEPHENTERMINE SULFATE	140415-11	G10	17	54	0.314815	0	73	0
99	PICONOL	140415-20	H09	17	54	0.314815	0	122	0
100	PRONETALOL HYDROCHLORIDE	140415-18	H05	14	45	0.311111	0	104	0
	2% DMSO Control			670	4796	0.1397	5	441	0.0113379
