# Supplementary material for: A pharmacological screen for compounds that rescue the developmental lethality of a Drosophila ATM mutant
Source: PLoS One. 2018 Jan 16;13(1):e0190821. doi: 10.1371/journal.pone.0190821 (PMC5770031; doi:10.1371/journal.pone.0190821)
Supplement: S3 Table — (XLSX) [file pone.0190821.s003.xlsx]

## Sheet: Supplemental Table 3
	Supplemental Table 3
				Primary Screen (n = 1 vial)			Re-Screen (n = 3 vials)
#	Compound (0.2mM)	Plate	Position	ATM8	Total	% ATM8	ATM8	Total	% ATM8
1	DONEPEZIL HYDROCHLORIDE	140415-11	F10	15	51	0.294118	3	96	0.03125
2	TACRINE HYDROCHLORIDE	140415-15	H09	15	60	0.25	15	177	0.0847458
3	DICHLORVOS	140415-16	C05	9	41	0.219512	22	175	0.125714
4	GALANTAMINE	140415-07	D02	2	33	0.0606061	12	160	0.075
5	RIVASTIGMINE TARTRATE	140415-13	H02	2	37	0.0540541	5	165	0.030303
	2% DMSO Control			670	4796	0.1397	16	156	0.102564
