# Supplementary material for: A pharmacological screen for compounds that rescue the developmental lethality of a Drosophila ATM mutant
Source: PLoS One. 2018 Jan 16;13(1):e0190821. doi: 10.1371/journal.pone.0190821 (PMC5770031; doi:10.1371/journal.pone.0190821)
Supplement: S4 Table — (XLSX) [file pone.0190821.s004.xlsx]

## Sheet: Supplemental Table 4
	Supplemental Table 4
#	Compound (n = 4 to 7 vials)	Concentration	ATM8	Total	% ATM8
1	DMSO	1:50 Dil	36	269	0.133829
2	DMSO	1:500 Dil	41	235	0.174468
3	DMSO	1:5000 Dil	39	225	0.173333
4	DMSO	1:50,000 Dil	34	236	0.144068
5	TACRINE HYDROCHLORIDE	2 mM	40	219	0.182648
6	TACRINE HYDROCHLORIDE	0.2 mM	50	214	0.233645
7	TACRINE HYDROCHLORIDE	0.02 mM	21	156	0.134615
8	TACRINE HYDROCHLORIDE	0.002 mM	21	192	0.109375
9	DONEPEZIL HYDROCHLORIDE MONOHYDRATE	2 mM	33	226	0.146018
10	DONEPEZIL HYDROCHLORIDE MONOHYDRATE	0.2 mM	31	220	0.140909
11	DONEPEZIL HYDROCHLORIDE MONOHYDRATE	0.02 mM	17	141	0.120567
12	DONEPEZIL HYDROCHLORIDE MONOHYDRATE	0.002 mM	38	220	0.172727
13	RIVASTIGMINE	2 mM	14	217	0.0645161
14	RIVASTIGMINE	0.2 mM	15	195	0.0769231
15	RIVASTIGMINE	0.02 mM	9	171	0.0526316
16	RIVASTIGMINE	0.002 mM	35	209	0.167464
17	GALANTAMINE HYDROBROMIDE	2 mM	23	188	0.12234
18	GALANTAMINE HYDROBROMIDE	0.2 mM	15	163	0.0920245
19	GALANTAMINE HYDROBROMIDE	0.02 mM	12	203	0.0591133
20	GALANTAMINE HYDROBROMIDE	0.002 mM	16	210	0.0761905
21	TACRINE + DONEPEZIL	.2 mM Each	3	148	0.0202703
22	TACRINE + RIVASTIGMINE	.2 mM Each	5	213	0.0234742
23	TACRINE + GALANTAMINE	.2 mM Each	2	214	0.00934579
24	DONEPEZIL + RIVASTIGMINE	.2 mM Each	6	211	0.028436
25	DONEPEZIL + GALANTAMINE	.2 mM Each	1	215	0.00465116
26	GALANTAMINE + RIVASTIGMINE	.2 mM Each	12	177	0.0677966
27	DONEPEZIL + RIVASTIGMINE + GALANTAMINE	.2 mM Each	19	223	0.0852018
28	TACRINE + RIVASTIGMINE + GALANTAMINE	.2 mM Each	5	44	0.113636
29	RIVASTIGMINE + DONEPEZIL + TACRINE	.2 mM Each	1	62	0.016129
30	GALANTAMINE + DONEPEZIL + TACRINE	.2 mM Each	45	203	0.221675
31	TACRINE + DONEPEZIL + RIVASTIGMINE + GALANTAMINE	.2 mM Each	30	279	0.107527
