# Supplementary material for: A pharmacological screen for compounds that rescue the developmental lethality of a Drosophila ATM mutant
Source: PLoS One. 2018 Jan 16;13(1):e0190821. doi: 10.1371/journal.pone.0190821 (PMC5770031; doi:10.1371/journal.pone.0190821)
Supplement: S5 Table — (XLSX) [file pone.0190821.s005.xlsx]

## Sheet: Supplemental Table 5
	Supplemental Table 5
	Kaplan Meier Analysis of Longevity Assay			Mean
#	Fly	Treatment	Number of Subjects	Days	S.E.	95% C.I.
1	ATM8/TM3	Water	320	42.95	0.77	41.45 ~ 44.46
2	ATM8/TM3	DMSO	360	48.86	0.99	46.92 ~ 50.81
3	ATM8/TM3	0.02mM Ronnel	296	49.79	1.03	47.77 ~ 51.81
4	ATM8	Water	244	22.82	0.96	20.94 ~ 24.70
5	ATM8	DMSO	186	25.63	1	23.68 ~ 27.58
6	ATM8	0.02mM Ronnel	435	21.83	0.64	20.56 ~ 23.09
